# Supplementary material for: The steroid-hormone ecdysone coordinates parallel pupariation neuromotor and morphogenetic subprograms via epidermis-to-neuron Dilp8-Lgr3 signal induction
Source: Nat Commun. 2021 Jun 7;12:3328. doi: 10.1038/s41467-021-23218-5 (PMC8184853; doi:10.1038/s41467-021-23218-5)
Supplement: Supplementary file 14 — Source Data [file 41467_2021_23218_MOESM14_ESM.zip]

Archive with 15 entries (15 files):
- Fig 1.xlsx
- Fig 1S.xlsx
- Fig 2.xlsx
- Fig 3.xlsx
- Fig 3S.xlsx
- Fig 4.xlsx
- Fig 4S.xlsx
- Fig 5.xlsx
- Fig 5S.xlsx
- Fig 6.xlsx
- Fig 6S.xlsx
- Fig 7.xlsx
- Fig 7S.xlsx
- Fig 8S.xlsx
- Fig 9S.xlsx
