# Supplementary material for: The steroid-hormone ecdysone coordinates parallel pupariation neuromotor and morphogenetic subprograms via epidermis-to-neuron Dilp8-Lgr3 signal induction
Source: Nat Commun. 2021 Jun 7;12:3328. doi: 10.1038/s41467-021-23218-5 (PMC8184853; doi:10.1038/s41467-021-23218-5)
Supplement: Supplementary file 14 — Source Data [file 41467_2021_23218_MOESM14_ESM.zip › Fig 1.xlsx]

## Sheet: 1B
	Aspect Ratio
N-->	89	123	175
	Lgr3[ag2] (89)	Lgr3[ag2]/[ag1] (123)	Lgr3[ag1] (175)
	2.8	2.92	3.34			One Way Analysis of Variance	jueves, marzo 05, 2020, 13:32:36
	2.8	2.81	3.12
	3.11	3.02	3.27			Data source: Data 1 in Notebook1
	2.67	2.91	3.26
	2.8	2.84	3.24			Normality Test (Shapiro-Wilk)	Passed	(P = 0,127)
	2.91	2.93	2.93
	2.87	2.92	3.25			Equal Variance Test:	Failed	(P < 0,050)
	2.85	2.71	2.93
	3.07	2.81	3.04
	3	2.85	2.98			Test execution ended by user request, ANOVA on Ranks begun
	2.95	3.09	3.08
	2.77	2.88	3.11			Kruskal-Wallis One Way Analysis of Variance on Ranks	jueves, marzo 05, 2020, 13:32:36
	2.93	2.98	3.02
	2.93	3.02	3.15			Data source: Data 1 in Notebook1
	2.78	2.77	3.35
	2.88393	2.8	2.86			Group	N	Missing	Median	0.25	0.75
	2.84507	2.76	3.26			Lgr3[ag2] (89)	89	0	2837	2747	2901
	2.83934	2.79	3.02			Lgr3[ag2]/[ag1] (123)	123	0	2860	2770	2974
	2.95122	2.99	3.28			Lgr3[ag1] (175)	175	0	3218	3038	3336
	3.14286	3.05	2.96
	2.84746	3.03	3.37847			H = 209,766 with 2 degrees of freedom. (P = <0,001)
	2.9784	2.84024	3.14062
	2.88498	2.90064	3.29932			The differences in the median values among the treatment groups are greater than would be expected by chance; there is a statistically significant difference (P = <0,001)
	3.01159	3.03012	3.27063
	2.9653	2.77015	2.86119			To isolate the group or groups that differ from the others use a multiple comparison procedure.
	2.72477	2.87987	3.0209
	2.86025	3	2.86025
	3.11	2.75802	3.01587			All Pairwise Multiple Comparison Procedures (Dunn's Method) :
	3.00977	2.81707	3.12179
	2.84568	2.70809	3.11254			Comparison	Diff of Ranks	Q	P<0,05
	2.72308	2.83285	3.01829			Lgr3[ag1] vs Lgr3[ag2]	178884	12283	Yes
	2.90221	2.74294	3.16265			Lgr3[ag1] vs Lgr3[ag2]/[ag1]	154022	11702	Yes
	2.86647	3.03846	3.24096			Lgr3[ag2] vs Lgr3[ag2]/[ag1]	24861	1597	No
	2.875	2.85806	2.98841
	2.71429	2.72381	2.95031
	2.84273	2.94702	3.21672			Note: The multiple comparisons on ranks do not include an adjustment for ties.
	2.64638	2.80857	3.31186
	2.7619	2.93548	3.20645
	2.83662	2.89538	3.19637
	2.78674	2.8597	3.23529
	2.88994	2.78095	3.2291
	2.84615	2.71014	3.02804
	2.67598	2.90419	3.28136
	2.76833	2.72941	3.17532
	2.60326	2.86875	3.24104
	2.75467	3.03922	2.87755
	2.82	2.68802	2.99125
	3.01506	3.15333	2.91374
	2.81602	2.88889	3
	2.75068	2.75071	3.10891
	2.63172	3.03571	2.93714
	2.68696	2.74618	3.13115
	2.68207	2.96795	3.14521
	2.77225	3.17834	3.51485
	2.53652	2.88988	3.33571
	2.74309	2.60278	3.61775
	2.76657	2.85797	3.24832
	2.83333	2.96417	3.16452
	2.68519	2.89655	3.25249
	2.76435	2.82317	3.18089
	2.47283	2.68	3.24658
	2.5508	2.80516	3.13836
	2.73641	2.6	3.05145
	2.84527	2.76608	3.3956
	2.66111	2.8125	3.28731
	2.92813	2.80997	2.95294
	2.84136	2.98355	3.24127
	2.81737	3.02671	3.42379
	2.87353	2.85625	3.04908
	2.46736	2.68468	3.03618
	3.02469	3.07443	2.95342
	2.95963	2.77054	3.75655
	3.00548	2.68698	3.33962
	2.8681	2.97554	3.22456
	2.96648	2.83467	3.43214
	2.8592	2.83333	3.16071
	2.77151	2.83333	2.83728
	2.51908	2.57614	3.0906
	2.76694	2.67914	3.14901
	2.62133	2.85117	3.24534
	2.89458	2.8806	3.15101
	2.68156	2.92073	3.61232
	2.80737	2.69737	3.29206
	2.95833	2.82402	3.16287
	2.9	2.64474	3.54615
	2.8773	2.64721	3.37931
	2.73889	2.85404	3.35986
	2.81875	2.94963	3.29856
	2.79437	2.83397	2.90751
		2.74439	2.9911
		2.75527	2.93973
		3.12658	3.07831
		2.97447	2.81579
		2.90444	3.31429
		2.73348	3.37647
		3.26276	3.09254
		2.97934	3.1
		2.74251	2.87193
		2.80345	3.34286
		2.89922	3.22636
		2.80865	3.02156
		2.9655	2.94944
		3.08833	2.88304
		3.05269	3.03824
		2.64707	2.97333
		2.99464	3.21779
		2.90135	3.22832
		2.67094	3.33623
		2.94685	2.78108
		2.9901	3.07576
		3.04936	3.38387
		2.98791	3.24422
		2.74321	3.0961
		2.82713	3.36508
		2.98547	3.04
		3.0741	3.30966
		2.86993	2.70755
		2.87122	3.53206
		2.93924	3.20223
		2.82986	3.19275
		3.08301	3.36489
		2.86547	3.18722
		2.87169	3.3194
			3.04521
			3.26572
			3.68474
			3.62439
			3.33207
			3.55568
			3.27095
			3.62359
			3.61917
			3.66447
			3.20388
			3.27053
			3.16421
			3.11981
			3.21718
			3.25597
			2.85674
			3.08218
			3.04078
			2.88303
			3.21799
			2.96416
			3.19204
			2.97408
			3.43069
			3.56995
			3.48276
			3.34252
			3.2522
			3.64037
			3.54231
			3.36994
			3.53457
			3.22729
			3.01142
			3.40022
			3.01669
			3.31089
			3.3824
			3.42525
			3.26946
			3.34185
			3.3058
			3.31886
			3.3594
			3.02203
			3.4124
			3.36101
			3.41077
			3.4212
			2.90809
			3.26858

## Sheet: 1D
	Aspect Ratio
N -->	109	145	76
	tub>+ (109)	Lgr3-IR-V22/+ (145)	tub>Lgr3-IR-V22 (76)
	2.82382	3.31564	3.20892			One Way Analysis of Variance	lunes, marzo 02, 2020, 13:56:53
	3.02	3.03302	3.49742
	2.98701	3.2199	3.35			Data source: Data 1 in Notebook1
	2.85156	3.12589	3.66935
	2.94363	3.05882	3.5175			Normality Test (Shapiro-Wilk)	Failed	(P < 0,050)
	2.76889	3.2126	3.35036
	2.81455	2.89583	3.33251
	2.91784	2.98582	3.57692			Test execution ended by user request, ANOVA on Ranks begun
	2.89888	3.04103	3.27885
	2.90654	3.19638	3.47783			Kruskal-Wallis One Way Analysis of Variance on Ranks	lunes, marzo 02, 2020, 13:56:53
	2.8103	3.1733	3.59296
	2.85366	2.92908	3.32558			Data source: Data 1 in Notebook1
	2.79753	3.02036	3.27869
	2.98044	3.16927	3.69697			Group	N	Missing	Median	0.25	0.75
	2.87298	3.088	3.41371			tub>+ (109)	109	0	2920	2840	3010
	2.81818	3.10769	3.57248			Lgr3-IR-V22/+ (145)	145	0	3041	2970	3150
	2.92443	3.13846	3.25469			tub>Lgr3-IR-V22 (76)	76	0	3469	3323	3579
	2.94872	3.05897	3.39401
	2.84577	3.23485	3.7			H = 188,484 with 2 degrees of freedom. (P = <0,001)
	2.99017	2.9907	3.52
	2.86	3.07519	3.36			The differences in the median values among the treatment groups are greater than would be expected by chance; there is a statistically significant difference (P = <0,001)
	3.16	3.11111	3.33
	3.05	3.04233	3.4			To isolate the group or groups that differ from the others use a multiple comparison procedure.
	2.8	3.16667	3.33
	2.91	3.06767	3.65
	3.01	3.27869	3.52			All Pairwise Multiple Comparison Procedures (Dunn's Method) :
	2.92	2.99748	3.65
	3	3.2155	3.53			Comparison	Diff of Ranks	Q	P<0,05
	2.89	3.1491	3.32			tub>Lgr3-IR-V vs tub>+ (109)	194367	13633	Yes
	2.91	3.28457	3.54			tub>Lgr3-IR-V vs Lgr3-IR-V22/+	131650	9744	Yes
	2.78	3.18957	3.49			Lgr3-IR-V22/+ vs tub>+ (109)	62718	5185	Yes
	3.14	3.0651	3.27
	3.01	2.97523	3.2
	3.03	3.01617	3.53			Note: The multiple comparisons on ranks do not include an adjustment for ties.
	3.08	3.11611	4.21
	3.02	3.08443	3.29
	3	3.10165	3.15
	3.06	3.13386	3.87
	2.9	3.22628	3.83
	2.8	3.02989	3.65
	2.84	3.11502	3.58
	3.33	3.0922	3.17
	2.91	2.96171	3.56
	2.98	3.18571	3.54
	3.21	3.11	3.53
	2.99	3.1	3.31
	3.06	3.09	3.22
	3.09	3.06	3.46
	3.02	3.29	3.74
	2.97	3.09	3.44
	2.92	3.15	3.51
	2.93	3.24	3.54
	2.87	3.23	3.24
	2.97	3.12	3.39
	3.17	3.24	3.41
	3.01	3.23	3.41724
	3.07	3.04	3.29508
	3.22	3.17	3.21866
	2.97	2.94	3.62987
	2.89	3.22	3.32258
	2.6	3.03	3.48227
	2.97	3.02	3.41987
	2.91	2.98	3.15924
	2.77	3.07	3.58955
	2.96	3.25	3.62411
	3.05	2.92	3.65894
	2.97	3.29	3.3541
	3.2	3.21	3.79636
	3.13	3.19	3.57049
	2.89	2.98	3.34323
	2.84	3.04	3.27
	2.88	2.94	3.34768
	2.94	2.99	3.70707
	2.87	2.97	3.5
	2.82	3.02	3.00865
	2.89	3.19	3.78305
	2.94	2.97
	2.82	3.26
	3.11	3.04
	2.91	3.24
	2.9	3.08
	3.17	3.09
	3.08	2.97
	3.07	2.93
	2.7	3.17
	2.95	3.12
	3.11	2.98
	2.96	3.04
	3	3.05
	2.94118	2.99
	3.08735	2.96
	2.96774	3.05
	2.81586	2.98
	2.78638	3.18
	2.70455	3.06
	2.86571	3.01
	2.83642	2.97
	2.76393	2.8
	2.76038	3.19
	2.92012	3.05
	2.87097	3.12
	2.64444	3.3
	2.69444	2.91
	2.67802	2.71
	2.84783	3.02
	2.8547	2.97
	2.73034	2.85
	2.43642	2.91
	2.65653	3.03
		2.99
		3.15
		2.99
		2.96
		3.18
		3.05
		3.05
		3.01
		2.92
		2.95
		3.16
		3
		2.9142
		2.9491
		2.87216
		2.81361
		2.88604
		2.82552
		2.89231
		2.9195
		2.72776
		2.7246
		2.7071
		2.99717
		2.81543
		2.78706
		2.85135
		2.67905
		2.87464
		2.95031
		2.9906
		3.0125
		2.72603
		3.04204
		2.95107
		3.03582

## Sheet: 1F
	Aspect ratio
N-->	114	160	132	107	138	160
	dilp8[ag52] (114)	dilp8[ag54] (160)	dilp8[ag51] (132)	dilp8[ag53] (107)	dilp8[ag55] (138)	dilp8[ag50] (160)
	2.63978	3.01235	3.00595	3.26437	3.35912	3.26404				One Way Analysis of Variance	jueves, marzo 05, 2020, 12:00:20
	2.71204	3	3.20588	3.30233	3.3697	3.06742
	2.90857	3.29762	2.91573	3.09302	3.32022	3.6129				Data source: Data 1 in dilp8 CRISPR alleles
	2.66995	3.33529	3.31928	3.43353	3.60452	3.68293
	2.715	3.15707	3.05294	3.33908	3.3869	3.14286				Normality Test (Shapiro-Wilk)	Failed	(P < 0,050)
	2.68	3.6303	3.2459	3.20419	3.48555	3.21212
	2.73267	3.04167	3.37037	3.16667	3.14286	3.47977
	2.63636	3.1978	3.21951	3.17514	3.28962	3.49412				Test execution ended by user request, ANOVA on Ranks begun
	2.6	3.19412	3.06952	2.95263	3.23243	3.02994
	2.51485	3.28492	3.29762	3.27568	3.30952	3.21019				Kruskal-Wallis One Way Analysis of Variance on Ranks	jueves, marzo 05, 2020, 12:00:20
	2.76087	3.14286	3.27473	3.00556	3.12791	3.39873
	2.54974	3.45	3.22632	3.02247	3.17073	3.32727				Data source: Data 1 in dilp8 CRISPR alleles
	2.73626	3.26705	3.19429	3.17297	2.8877	3.25568
	2.76536	3.36364	3.21605	2.73196	3.26471	3.32075				Group	N	Missing	Median	0.25	0.75
	2.74737	3.24242	3.28049	3.0838	3.25	3.21469				dilp8[ag52] (114)	114	0	2733	2665	2793
	2.69444	3.13333	3.40805	3.21875	3.26316	3.38012				dilp8[ag50] (160)	161	1	3173	3074	3300
	2.55392	3.2948	3.54658	3.31351	3.16304	3.47682				dilp8[ag51] (132)	132	0	3206	3099	3327
	2.67526	3.27119	3.18286	2.72775	3.0113	3.30247				dilp8[ag53] (107)	107	0	3084	2951	3228
	2.64324	3.21472	3.36782	3.09444	3.02312	3.11413				dilp8[ag54] (160)	160	0	3179	3023	3294
	2.66332	3.09845	3.29341	3.18782	3.29697	3.25926				dilp8[ag55] (138)	138	0	3160	3025	3268
	2.8427	3.28415	3.57927	3.20115	3.125	3.2795
	2.73936	3.22995	3.59873	3.16384	3.125	3.10465				H = 289,936 with 5 degrees of freedom. (P = <0,001)
	2.82584	3.0113	3.09524	3.27273	3.41071	3.14024
	2.74863	3.07182	3.32749	3.35088	3.32353	3.06587				The differences in the median values among the treatment groups are greater than would be expected by chance; there is a statistically significant difference (P = <0,001)
	2.78409	3.2043	3.07865	3.26705	2.94737	3.07568
	2.58371	3.33136	3.24309	3.23077	2.94149	3				To isolate the group or groups that differ from the others use a multiple comparison procedure.
	2.77027	3.02174	3.14706	3.13559	3.23214	3.22826
	2.75369	3.18675	3.04624	3.06704	3.25	3.29444
	2.77778	3.05747	3.15698	3.10638	3.4321	3.31707				All Pairwise Multiple Comparison Procedures (Dunn's Method) :
	2.80102	3.16393	3.18966	3.18286	3.04639	3
	2.61364	3.09341	3.18889	3.07853	3.09942	3.23494				Comparison	Diff of Ranks	Q	P<0,05
	2.71239	3.02105	3.23214	3.3871	3.78235	3.00552				dilp8[ag51] ( vs dilp8[ag52] (	444285	14833	Yes
	2.66368	3.21893	3.16279	3.22751	3.42857	3.17935				dilp8[ag51] ( vs dilp8[ag53] (	142984	4692	Yes
	2.60526	3.38272	3.28804	2.93855	3.36364	3.11243				dilp8[ag51] ( vs dilp8[ag55] (	65347	2291	No
	2.60648	3.05464	3.3642	3.33333	3.36313	3.03209				dilp8[ag51] ( vs dilp8[ag54] (	56388	2047	Do Not Test
	2.63134	3.01036	3.31928	3.03846	3.24561	3.11667				dilp8[ag51] ( vs dilp8[ag50] (	42623	1547	Do Not Test
	2.57895	3.25301	3.36585	3.31053	3.575	3.17021				dilp8[ag50] ( vs dilp8[ag52] (	401663	13989	Yes
	2.57005	2.92973	3.2071	3.34091	3.30818	3.00526				dilp8[ag50] ( vs dilp8[ag53] (	100361	3431	Yes
	2.52193	3.07937	3.20904	3.11111	3.18182	3.23204				dilp8[ag50] ( vs dilp8[ag55] (	22724	0,835	Do Not Test
	2.69369	3.13158	3.11055	3.2957	3.50588	3.30994				dilp8[ag50] ( vs dilp8[ag54] (	13766	0,526	Do Not Test
	2.75622	3.32143	3.2	3.18519	3.25424	3.15432				dilp8[ag54] ( vs dilp8[ag52] (	387897	13510	Yes
	2.64253	3.06395	2.88095	3.03141	3.17085	3.21978				dilp8[ag54] ( vs dilp8[ag53] (	86595	2960	Yes
	2.60274	3.17127	3.27	2.98396	3.18049	3.06417				dilp8[ag54] ( vs dilp8[ag55] (	8958	0,329	Do Not Test
	2.56277	3	3.12745	3.5119	3.09645	3.38182				dilp8[ag55] ( vs dilp8[ag52] (	378939	12781	Yes
	2.62667	3.16564	3.125	3.46707	3.17347	3.12222				dilp8[ag55] ( vs dilp8[ag53] (	77637	2573	No
	2.87129	3.24719	3.02415	3.40884	3.18812	2.90857				dilp8[ag53] ( vs dilp8[ag52] (	301302	9555	Yes
	2.70874	3.3427	3.47727	2.99422	3	3.19876
	2.76	3.18129	3.15423	3.01163	3.15459	3.4269
	2.70536	3.2071	3.20541	2.98286	2.66995					Note: The multiple comparisons on ranks do not include an adjustment for ties.
	2.73659	3.16292	2.96237	2.71429	3	3.08293
	2.86449	3.19162	3.09659	2.84444	3.03902	2.98396
	2.72222	3.16766	3.11792	2.86222	3.0567	2.90155
	2.7549	3.29885	3.0914	2.9697	2.9641	3.11558
	2.64253	3.23952	3.03922	3.07512	2.98438	2.95055
	2.66667	3.27219	3.08416	3.13861	2.8301	2.94595
	2.75258	2.93567	2.93659	3.09794	2.94258	3.07921
	2.73709	3.16575	2.94949	2.89268	3.17416	3.00493
	2.63182	3.00552	3.09852	2.79295	2.88235	3.30769
	2.79717	3.18478	3.31492	2.46188	2.80095	3.95758
	2.75576	3.01111	3.42197	2.92195	2.98438	3.0199
	2.689	3.24551	3.21839	3.37696	3.02162	3.42328
	2.8408	3.20833	3.03141	3.03415	3.0198	2.95812
	2.74915	2.91758	3.03941	3.51442	3.00481	3.03
	2.66559	3.00599	2.84184	2.78049	3.28125	3.21429
	2.56869	2.84689	2.69192	2.8125	3.28188	3.16216
	2.80405	3.22581	2.9802	3.05911	3.11388	2.80105
	2.79385	2.83092	3.45128	2.90291	3.10645	3.165
	2.74834	3.3	3.17097	2.88293	3.11296	3.34066
	2.72024	3.1401	3.64394	2.97706	2.75841	3.15026
	2.68902	2.80288	3.05573	3.11594	2.92013	3.14216
	2.93537	2.94241	3.23913	3.05189	3.26452	2.96891
	2.73394	2.91667	3.37288	3.1659	2.95806	3.03297
	2.87296	2.89899	3.09184	2.95455	3.40476	3.06091
	2.64179	3.01026	3.10191	3.0199	3.11502	2.98958
	2.6997	2.90521	3.19649	3.575	3.03096	3.17277
	2.68471	2.7641	2.91892	2.8878	3.12226	3.14211
	2.72131	3.33838	3.18149	3.42553	3.32566	3.27485
	2.73226	3.05208	3.47586	2.92683	3.11667	3.21622
	2.72308	3.12435	3.17252	3.26087	3.34307	3.30366
	2.81115	3.02	3.13652	2.935	2.84098	2.82609
	2.79321	2.98113	3.16038	3.15207	3.22152	3.17877
	2.7958	2.94175	3.18021	3.09804	3.33333	3.02688
	2.75497	3.0619	3.37248	2.945	2.91045	3.1573
	2.78593	3.33152	3.15493	3.0197	3.01325	3.0804
	2.87279	3.03646	3.06646	3.11282	3.19937	3.075
	2.86667	3.21717	3.30325	3.26471	2.9544	3.07853
	2.85246	2.9798	2.9527	3.14872	3.04839	3.26064
	2.75	2.79048	3.3	2.94581	3.32852	3.00513
	2.77597	3.25521	3.03322	3.33333	3.19655	2.96175
	2.79697	2.68205	3.35948	3.13978	3.22903	2.86829
	2.70903	2.95337	3.5298	3.02525	3.12226	3.13187
	2.95318	2.81579	3.35144	3.05581	3.25316	3.20339
	2.57453	2.87907	3.2116	2.99485	3.09404	2.87931
	2.75385	2.97917	3.38284	3.00459	3.26786	3.13287
	2.6372	2.97653	3.04747	2.77056	3.4652	3.07407
	2.68657	3.21256	3.11385	3.09845	3.28169	3.41818
	2.83793	3.09804	3.14035	2.96035	3.08772	3.125
	2.90823	3.01087	3.03395	2.9803	3.06738	3.27174
	2.79365	3.22549	3.32441	2.94581	3.23741	2.99653
	3	3.32491	3.31068	2.95089	3.1	3.30208
	3.36909	3.33333	3.30743	3.58757	3.025	3.04561
	2.6697	3.29078	3.51103	2.91837	3.23759	3.18815
	2.82935	3.38658	3.17162	2.76238	3.1223	3.3299
	2.82566	3.15947	3.10098	2.84444	3.19808	2.90288
	2.67619	3.24211	3.16667	2.91818	3.2492	3.2619
	2.76562	3.18006	3.49828	2.87727	3.01071	3.21379
	2.65282	3.52768	3.41722	3.1784	3.15328	3.24535
	2.81763	3.24296	3.08571		3.25979	3.0942
	2.78593	3.41758	3.16786		3.24176	3.32423
	2.67183	3.44649	3.33803		3.09333	3.23256
	2.725	3.15152	3.57621		3.125	3.30137
	2.76205	3.29795	3.16726		3.20144	2.94569
	2.86486	3.40397	3.40264		3.23636	3.37895
	2.66773	3.60424	3.22143		3.01316	3.18543
		3.35831	3.4807		3.31058	3.41034
		3.25424	3.47955		3.28302	3.47405
		2.92258	3.80478		3.02373	3.36207
		3.41196	3.47464		3.26866	3.648
		3.17742	3.3		3.23574	3.20896
		3.09841	3.1859		3.45918	3.15932
		3.19672	3.29779		2.97561	3.33829
		3.03767	3.31228		3.10753	3.18116
		3.47143	3.22006		3.44444	3.1434
		3.23208	3.41971		3.24	3.26515
		2.85424	3.30634		3.33221	3.14022
		3.29966	3.01365		3.12811	3.5
		3.15961	3.0462		2.99038	3.16547
		3.28223	3.29276		2.97819	3.17241
		3.42282	3.30169		3.13712	3.41948
		3.21223	3.44403		3.14286	3.37895
		3.35793	3.13608		3.05667	3.22034
		3.31683	3.49123		3.19858	3.18021
		3.15074			2.77333	2.96853
		3.10959			3.00645	3.51923
		3.11111			3.22148	3.09846
		3.10596			3.14493	3.26236
		3.16071			2.97712	2.94014
		2.96508			3.15667	3.42308
		3.60227				3.09854
		3.24759				3.12324
		3.38246				3.22909
		3.54152				3.17857
		3.21725				3.16667
		3.337				3.53307
		3.13758				3.22635
		3.53543				3.43726
		3.21639				3.12766
		3.0283				3.33333
		2.95172				3.16667
		3.16376				3.20339
		3.36429				3.28772
		3.34532				3.48936
		3.37363				3.10821
		3.45548				2.98561
		2.95683				3.16443
		2.8125				3.05147
		3.157				3.03922
		3.35556				3.35484
		3.28214				3.21667
		3.16172				2.89347
						3.09328

## Sheet: 1G
	Aspect Ratio
N -->	53		20	21		56	76		70	100		59	40		64	50		94	66		88	67		58	69
	Lgr3-IR-V22/+		tub> + (20)	tub>Lgr3-IR-V22 (21)	.	phm(TM6)>	phm(TM6)> Lgr3-IR-V22	.	Feb36>	Feb36> Lgr3-IR-V22	.	P0206>	P0206> Lgr3-IR-V22	.	ppl>	ppl> Lgr3-IR-V22	.	Mef2>	Mef2> Lgr3-IR-V22	.	Act88F>	Act88F> Lgr3-IR-V22		57C10> (58)	57C10 > Lgr3-IR-V22 (69)
	2.75253		2.94118	3.41724		2.92754	3.06091		3.15	3.02326		2.795	2.74299		2.99485	3		2.99465	3.45178		2.86842	2.98446		2.86	3.69				One Way Analysis of Variance	martes, marzo 03, 2020, 22:39:28							One Way Analysis of Variance	martes, marzo 03, 2020, 22:39:49							One Way Analysis of Variance	martes, marzo 03, 2020, 22:40:22
	2.76923		3.08735	3.29508		2.985	2.9148		2.98522	3.09804		2.80711	2.75635		2.89163	2.85047		2.64516	3		2.81604	2.93237		2.94	3.44
	2.9213		2.96774	3.21866		2.89796	3.08411		2.84507	2.99526		2.64734	2.7		2.85638	2.86385		2.89352	2.88987		2.76382	2.75664		2.75	3.4				Data source: Data 1 in gal4								Data source: Data 1 in gal4								Data source: Data 1 in gal4
	2.80269		2.81586	3.62987		2.9108	2.985		2.92553	2.86567		2.72637	2.74112		2.95722	2.83645		2.87037	3.125		2.85417	2.75862		2.88	3.71
	2.84793		2.78638	3.32258		3.04762	2.82432		2.97664	2.93367		2.68627	2.68182		2.93401	2.89947		2.79793	3.25397		2.86603	3.01429		2.89	3.58				Normality Test (Shapiro-Wilk)	Passed	(P = 0,365)						Normality Test (Shapiro-Wilk)	Failed	(P < 0,050)						Normality Test (Shapiro-Wilk)	Passed	(P = 0,354)
	2.83636		2.70455	3.48227		3.0619	2.87065		2.82857	2.87442		2.72906	2.75576		2.89674	3.00526		2.89848	3.25352		2.81538	2.86512		2.89	3.93
	2.90278		2.86571	3.41987		3.10215	2.93689		2.8436	2.88584		2.73709	2.73394		2.9	2.81651		2.92268	3.255		2.80711	2.8731		2.96	3.84				Equal Variance Test:	Failed	(P < 0,050)														Equal Variance Test:	Failed	(P < 0,050)
	3		2.83642	3.15924		3.0582	2.9397		2.84932	2.79646		2.72449	2.80102		2.93478	2.86802		3.04124	2.94554		2.79621	2.95714		2.74	3.83												Test execution ended by user request, ANOVA on Ranks begun
	2.74888		2.76393	3.58955		2.86321	3.03448		2.95673	3.12088		2.65	2.795		2.93401	2.97585		2.78341	3.15228		2.75124	2.84021		2.89	3.38
	2.93299		2.76038	3.62411		2.8287	2.97727		2.84091	2.91371		2.76263	2.73367		2.86224	2.85052		2.74091	3.04569		2.86458	2.85		2.74	3.57				Test execution ended by user request, ANOVA on Ranks begun								Kruskal-Wallis One Way Analysis of Variance on Ranks	martes, marzo 03, 2020, 22:39:49							Test execution ended by user request, ANOVA on Ranks begun
	2.91905		2.92012	3.65894		2.92857	3.02415		3.1016	2.95833		2.71707	2.72115		2.97826	3.03941		2.92347	3.04608		2.82902	2.95361		2.93	3.85
	2.8894		2.87097	3.3541		3.03646	3.01579		2.8932	2.9		2.65	2.8301		2.86096	2.90722		2.82105	3.27189		2.85024	2.99522		2.78	3.79				Kruskal-Wallis One Way Analysis of Variance on Ranks	martes, marzo 03, 2020, 22:39:28							Data source: Data 1 in gal4								Kruskal-Wallis One Way Analysis of Variance on Ranks	martes, marzo 03, 2020, 22:40:22
	2.94811		2.64444	3.79636		3.03109	2.92958		3	2.9061		2.6872	2.72059		3.08427	2.87143		2.86294	2.93578		2.97826	2.89231		2.86	3.48
	2.77727		2.69444	3.57049		2.8972	2.95305		3.0266	3.04225		2.80597	2.73529		2.95082	3.0936		2.92268	3.1401		2.98396	3.01571		2.96	3.59				Data source: Data 1 in gal4								Group	N	Missing	Median	0.25	0.75			Data source: Data 1 in gal4
	2.93939		2.67802	3.34323		3.01456	2.97462		3.03226	3.03941		2.72	2.78404		2.79581	3.06417		3.01596	3.28708		2.74884	2.79188		2.81	3.5												1-Lgr3-IR-V22/+	53	0	2921	2843	2991
	3.05789		2.84783	3.27		2.90385	2.90698		2.79621	2.8169		2.86321	2.77934		2.92632	2.93122		2.89691	3.18868		2.84653	2.75587		2.89	3.56				Group	N	Missing	Median	0.25	0.75			4-phm(TM6)>	56	0	2964	2903	3037			Group	N	Missing	Median	0.25
	3.02073		2.8547	3.34768		3.02094	2.81166		2.80569	2.88235		2.57416	2.61435		3.01523	2.91549		2.95392	2.93548		2.8301	3.04737		2.9	3.81				1-Lgr3-IR-V22/+	53	0	2921	2843	2991			5-phm(TM6)> Lgr3-IR-V22	76	0	2971	2917	3060			1-Lgr3-IR-V22/+	53	0	2921	2843
	2.91549		2.73034	3.70707		3.11828	2.97619		3.06011	2.92893		2.78947	2.61538		2.95146	2.9061		2.71078	3.08		2.85782	2.92991		2.92	3.62				2-tub> + (20)	20	0	2801	2697	2870											6-Feb36>	70	0	2932	2875
	2.86364		2.43642	3.5		2.90323	2.87678		2.96117	2.98974		2.67662	2.91371		2.81281	3.01639		2.87097	3.1		2.89848	2.77604		2.94	4.16				3-tub>Lgr3-IR-V22 (21)	21	0	3420	3309	3627			H = 12,227 with 2 degrees of freedom. (P = 0,002)								7-Feb36> Lgr3-IR-V22	100	0	2912	2804
	2.98611		2.65653	3.00865		2.98592	2.92784		2.88406	2.96682		2.72072	2.76768		2.87978	2.82902		2.83505	3.09135		3.05946	2.88889		3.01	3.5
	2.79545			3.78305		2.95455	2.97235		2.96373	2.81407		2.82381	2.7561		3.01111	2.92857		2.96842	2.98964		2.97573	2.89691		3.08	3.37				H = 55,086 with 2 degrees of freedom. (P = <0,001)								The differences in the median values among the treatment groups are greater than would be expected by chance; there is a statistically significant difference (P = 0,002)								H = 2,836 with 2 degrees of freedom. (P = 0,242)
	2.93846					2.90826	2.83663		2.84722	3.02674		2.77885	2.65297		2.82353	3.01478		2.87685	2.95567		3.02551	2.7561		2.87	3.83
	2.92821					2.87255	3.05911		2.97596	2.7549		2.73	2.73892		2.89	2.90769		2.91005	2.95735		2.86528	2.94737		2.97	3.8				The differences in the median values among the treatment groups are greater than would be expected by chance; there is a statistically significant difference (P = <0,001)								To isolate the group or groups that differ from the others use a multiple comparison procedure.								The differences in the median values among the treatment groups are not great enough to exclude the possibility that the difference is due to random sampling variability; there is not a statistically significant difference (P = 0,242)
	2.97906					2.91282	2.86321		3.05319	2.95833		2.86935	2.71364		3.0303	2.90047		2.86842	3.12308		2.90625	3.155		2.78	3.72
	2.88426					2.85787	3.125		3.14835	2.97059		2.59259	2.84906		2.93478	2.93814		2.84211	2.99485		3.10526	2.9196		2.87	3.62				To isolate the group or groups that differ from the others use a multiple comparison procedure.
	3.00469					2.97895	2.92718		2.89623	2.93333		2.6713	2.83568		2.98907	2.87234		2.82632	2.90323		2.8	2.82791		3.01	3.78												All Pairwise Multiple Comparison Procedures (Dunn's Method) :
	2.98058					3.26738	2.945		3.1129	2.88636		2.61991	2.70093		2.88776	2.92056		2.72222	3.13228		2.90674	2.84286		2.81	3.94
	2.76812					3.00985	3.14136		2.86385	2.75377		2.63725	2.78241		3.01099	3.01587		3.03243	3.09048		2.83902	2.77727		2.93	3.54				All Pairwise Multiple Comparison Procedures (Dunn's Method) :								Comparison	Diff of Ranks	Q	P<0,05
	2.90476					3.10825	2.88789		2.86979	2.935		2.77436	2.75342		2.93443	2.95238		2.73853	2.92079		3.0202	2.85787		2.9	4.06												5-phm(TM6)> L vs 1-Lgr3-IR-V22	32275	3368	Yes
	2.97396					3.03684	2.89189		2.91905	3.08791		2.79381	2.71101		2.90761	2.97884		2.81818	2.91327		2.76887	2.83886		2.96	3.55				Comparison	Diff of Ranks	Q	P<0,05					5-phm(TM6)> L vs 4-phm(TM6)>	5206	0,552	No
	2.81865					3.02817	2.94064		2.93583	2.92891		2.78756	2.63348		2.99479	2.73874		2.69545	2.98529		2.50685	2.96667		2.92	3.71				3-tub>Lgr3-IR vs 2-tub> + (20)	61076	7166	Yes					4-phm(TM6)> vs 1-Lgr3-IR-V22/+	27069	2638	Yes
	2.93023					2.94444	3.02791		2.87692	3.05263		2.65196	2.86869		3.0904	2.89175		2.87619	3.03483		2.66981	2.88479		2.84	3.57				3-tub>Lgr3-IR vs 1-Lgr3-IR-V22	40759	5795	Yes
	3.05291					2.85047	3.13208		2.8066	2.77027		2.62376	2.65438		3.01047	2.84043		2.85446	2.8		2.75132	2.80556		3	3.56				1-Lgr3-IR-V22 vs 2-tub> + (20)	20317	2838	Yes
	2.89175					3.165	3		2.89671	3.05641		2.72906	2.61991		2.98889	3.00524		3.01058	3.26316		2.93011	2.78788		2.84	3.39												Note: The multiple comparisons on ranks do not include an adjustment for ties.
	2.89048					3.03684	2.92424		2.62745	3.01456		2.65581	2.79412		2.88649	2.81019		2.87565	3.03756		2.92513	2.7		2.74096	3.49
	2.92893					2.79798	3.07071		3	2.93458		2.74178	2.69524		2.815	2.78947		2.77665	3.2233		2.85484	2.85446		2.79464	3.76				Note: The multiple comparisons on ranks do not include an adjustment for ties.
	2.89048					2.94737	2.99		2.93782	2.90367		2.77885	2.74757		2.94624	3.08333		2.75	3.1401		2.85507	2.96907		2.96687	3.98
	3.02674					3.21053	3.18421		2.87923	2.70667		2.74747	3		2.80383	3.04211		2.82234	2.90187		2.77665	2.76682		2.81111	3.55
	2.90952					2.88265	2.96059		2.70698	2.85849		2.5942	2.66364		2.87879	2.94175		2.81383	3.20388		2.67005	3.00518		2.99096	3.66
	3.12887					2.935	2.89604		2.79793	2.93636		2.8066	2.7931		3.02538	2.96354		2.83099	3.21466		2.93122	2.75		2.75775	3.91
	2.99517					2.97297	2.94416		2.91237	2.74336		2.89744			2.84	2.9375		2.76684	3.13021		2.8	2.79147		3.15916	3.20475
	3.02899					2.95337	3.18274		2.89048	2.92462		2.61972			2.77174	2.68981		3.15	3.15816		2.86275	2.73488		2.97538	3.5
	3.02404					2.89583	2.85714		3.01042	3.00515		2.61165			2.84236	2.97354		3.0929	2.96482		2.91053	2.82381		3.08723	3.44371
	2.88601					2.90816	3.08333		2.93684	2.92632		2.82412			2.92896	2.75701		2.8866	3.04569		2.83673	2.93333		2.92877	3.60317
	3.13131					3.10244	3.08081		2.93122	3.02899		2.70093			2.80328	2.88263		2.92857	3.22222		3.00538	2.94059		2.80274	3.65538
	2.95238					3.02105	2.95522		2.97814	2.98413		2.64019			2.93296	2.91667		2.90206	3.06186		2.64929	2.91089		2.93354	3.21852
	3.02174					2.94907	2.935		2.91089	3.12315		2.76119			2.83251	2.83495		2.7217	2.92627		2.85052	2.9797		2.81972	3.19219
	2.74874					2.99095	2.90909		2.80203	3		2.8601			2.7931	2.91943		2.92513	3.14211		2.84536	2.86294		2.77654	3.67797
	2.83796					3.37705	3.19689		2.91623	2.97674		2.80208			2.88442	2.79812		2.90769	3.16327		2.80612	2.91414		2.78613	3.54237
	2.81106					3.01422	2.81373		2.87895	2.89302		2.58128			2.855	2.87981		2.78894	2.98039		2.83333	2.87215		2.79379	3.47697
	2.94811					2.92925	3.21134		2.93158	3.30481		2.90426			2.86631			2.77041	2.69643		2.8342	2.85714		2.84756	3.46575
	3.04831					3.11399	2.94393		2.78173	3.04712		2.87629			2.94444			2.83099	3.02513		2.78341	2.815		2.96056	3.20588
	2.80476					2.78404	2.97059		2.82857	2.9799		2.64865			2.89617			2.76684	3.13333		2.83333	2.85714		2.85075	3.53618
						2.98421	3.09901		3.03191	2.8934		2.63682			2.81726			3.15	2.91748		2.83092	3.03684		3.02181	2.9625
						2.835	3.00503		2.96651	2.92308		2.61765			2.88083			3.0929	3.08095		2.6802	2.87143		2.77568	3.51636
						2.85714	3.00905		2.88152	3.07282		2.80612			2.84236			2.90155	2.97475		2.92708	2.81991		2.9683	3.34416
							3.0796		2.9171	2.94898		2.84694			2.81373			2.87368	2.9949		2.70755	2.78774		2.7622	3.19672
							3.03883		2.99517	3		2.71			2.91			2.78075	2.985		2.77725	2.87619		2.90379	3.29653
							2.84821		3.09444	2.96154		2.81579			2.85561			2.70892	3		2.81865	3.10215			3.30211
							2.85714		2.9902	3.08867					2.72906			2.75117	3.09767		2.77778	2.8995			3.65916
							2.92718		3.03684	2.94787					2.91713			2.94681	3.09694		2.76042	2.93158			3.09677
							3.04124		3.1129	2.83575					3.01124			2.90323	3.13776		2.97849	2.82234			3.5
							3		3.13904	3.07729					2.76585			2.6601	3.22798		2.755	2.82266			3.62903
							2.86473		2.93237	3.09677					2.84772			2.77619	3.03721		2.7598	2.95074			3.27063
							3.25397		2.97814	2.98571								2.86294	3.13744		2.88205	2.79372			3.55517
							2.9		2.91579	2.86047								2.92347	2.93103		2.72589	2.86574			3.35692
							2.94521		2.93237	2.96635								2.86772			2.76329	2.79024			3.45907
							3.01493		2.95385	2.8894								2.80282			2.7619				3.40339
							3.07		3.13228	2.89055								2.79188			2.91053				3.21477
							2.875		3.00526	2.89								2.7619			2.73832
							3.02765			2.98421								3.0398			2.7561
							2.94521			2.90722								2.87			2.79793
							3.08163			3.04569								2.79812			2.79365
							3.24352			3.01571								2.87831			2.78155
							3.23158			2.66516								2.74654			2.95161
							2.95567			2.75909								3.09375			2.90338
										2.72637								2.67556			2.85714
										2.74372								2.92488			2.89048
										2.70833								2.87368			2.98378
										2.86224								2.92268			2.79808
										2.66038								2.76768			2.98361
										2.675								2.91905			2.87374
										2.83249								2.76364			2.89062
										2.82126								2.82407			3.02688
										2.85492								2.78756			2.74762
										2.96257								2.89286			2.78947
										2.74747								2.83333			2.78744
										2.91053								2.79188			2.92063
										2.73543								2.88482
										2.79343								2.91667
										2.71233								2.85024
										2.67411								2.92453
										2.80952								2.86667
										2.64055								2.85238
										2.80184
										2.74619
										2.75635
										2.68493
										2.65138
										2.63768
[truncated: 25 more columns]

## Sheet: 1J
	hours After Egg Laying
N -->	118	128	189	114	114	266	155	100	161	96	93	252	120	130	145	82	86
	Lgr3-IR-V22/+	tub-dilp8-1/+;Lgr3-IR-V22/+	Lgr3-Gal4(17G11)/+	Lgr3-Gal4(17G11) >V22	tub-dilp8-1/+; Lgr3(17G11)>Lgr3-IR-V22	Lgr3-Gal4(18C07)/+	Lgr3-Gal4(18C07) >V22	tub-dilp8-1/+; Lgr3(18C07)>Lgr3-IR-V22	Lgr3-Gal4(17H01)/+	Lgr3-Gal4(17H01) >V22	tub-dilp8-1/+; Lgr3(17H01)>Lgr3-IR-V22	Lgr3-Gal4(18A01)/+	Lgr3-Gal4(18A01) >V22	tub-dilp8-1/+; Lgr3(18A01)>Lgr3-IR-V22	19B09/+	19B09>V22	tub-dilp8 19B09>V22
	100	124	100	100	124	100	100	140	100	100	140	100	116	140	103	99.5	103			One Way Analysis of Variance	sábado, marzo 07, 2020, 09:19:48							One Way Analysis of Variance	sábado, marzo 07, 2020, 09:10:38							One Way Analysis of Variance	sábado, marzo 07, 2020, 09:14:46							One Way Analysis of Variance	sábado, marzo 07, 2020, 09:15:04
	100	124	100	116	124	100	100	140	100	116	140	100	116	140	103	103	103
	100	124	100	116	140	100	100	140	100	116	140	100	116	140	103	103	103			Data source: Data 1 in Lgr3 enhancers delay								Data source: Data 1 in Lgr3 enhancers delay								Data source: Data 1 in Lgr3 enhancers delay								Data source: Data 1 in Lgr3 enhancers delay
	100	124	100	116	140	100	100	140	100	116	140	100	116	140	103	103	103
	100	124	100	116	140	100	100	140	100	116	140	100	116	140	103	103	103			Normality Test (Shapiro-Wilk)	Failed	(P < 0,050)						Normality Test (Shapiro-Wilk)	Failed	(P < 0,050)						Normality Test (Shapiro-Wilk)	Failed	(P < 0,050)						Normality Test (Shapiro-Wilk)	Failed	(P < 0,050)
	100	124	100	116	140	100	100	140	100	116	140	100	116	140	103	103	103
	100	124	100	116	140	100	100	140	100	116	140	100	116	140	103	103	103
	100	124	100	116	140	100	116	140	100	116	140	100	116	140	103	103	103			Test execution ended by user request, ANOVA on Ranks begun								Test execution ended by user request, ANOVA on Ranks begun								Test execution ended by user request, ANOVA on Ranks begun								Test execution ended by user request, ANOVA on Ranks begun
	100	124	100	116	140	100	116	140	100	116	140	100	116	140	103	103	103
	100	124	100	116	140	100	116	140	100	116	148	100	116	140	103	103	103			Kruskal-Wallis One Way Analysis of Variance on Ranks	sábado, marzo 07, 2020, 09:19:48							Kruskal-Wallis One Way Analysis of Variance on Ranks	sábado, marzo 07, 2020, 09:10:38							Kruskal-Wallis One Way Analysis of Variance on Ranks	sábado, marzo 07, 2020, 09:14:46							Kruskal-Wallis One Way Analysis of Variance on Ranks	sábado, marzo 07, 2020, 09:15:04
	100	124	100	116	140	100	116	140	100	116	148	100	116	140	103	103	103
	100	124	100	116	140	100	116	140	100	116	148	100	116	140	103	103	103			Data source: Data 1 in Lgr3 enhancers delay								Data source: Data 1 in Lgr3 enhancers delay								Data source: Data 1 in Lgr3 enhancers delay								Data source: Data 1 in Lgr3 enhancers delay
	116	124	100	116	140	100	116	140	100	116	148	100	116	140	103	103	112.5
	116	124	100	116	140	100	116	140	100	116	148	100	116	140	103	103	112.5			Group	N	Missing	Median	0.25	0.75			Group	N	Missing	Median	0.25	0.75			Group	N	Missing	Median	0.25	0.75			Group	N	Missing	Median	0.25	0.75
	116	124	100	116	140	100	116	140	100	116	148	100	116	140	103	103	112.5			1-Lgr3-IR-V22/+	118	0	116000	116000	116000			3-Lgr3-Gal4(17G11)/+	189	0	116000	116000	116000			6-Lgr3-Gal4(18C07)/+	266	0	116000	116000	116000			9-Lgr3-Gal4(17H01)/+	161	0	116000	116000	116000
	116	124	100	116	140	100	116	140	100	116	148	100	116	140	103	103	112.5			2-tub-dilp8-1/+;Lgr3-IR-V22/+	128	0	140000	140000	140000			4-Lgr3-Gal4(17G11) >V22	114	0	116000	116000	116000			7-Lgr3-Gal4(18C07) >V22	155	0	116000	116000	116000			10-Lgr3-Gal4(17H01) >V22	96	0	124000	116000	124000
	116	124	100	116	140	100	116	140	100	116	148	100	116	140	103	103	112.5											5-tub-dilp8-1/+; Lgr3(17G11)>L	114	0	140000	140000	148000			8-tub-dilp8-1/+; Lgr3(18C07)>L	100	0	148000	142000	164000			11-tub-dilp8-1/+; Lgr3(17H01)>	93	0	164000	148000	164000
	116	124	100	116	140	100	116	140	116	116	148	100	116	140	103	103	112.5			H = 209,528 with 1 degrees of freedom. (P = <0,001)
	116	140	100	116	140	100	116	140	116	116	148	100	116	140	112.5	103	112.5											H = 279,000 with 2 degrees of freedom. (P = <0,001)								H = 379,820 with 2 degrees of freedom. (P = <0,001)								H = 216,408 with 2 degrees of freedom. (P = <0,001)
	116	140	100	116	140	100	116	140	116	116	148	100	116	140	112.5	112.5	112.5			The differences in the median values among the treatment groups are greater than would be expected by chance; there is a statistically significant difference (P = <0,001)
	116	140	100	116	140	100	116	140	116	116	148	100	116	140	112.5	112.5	112.5											The differences in the median values among the treatment groups are greater than would be expected by chance; there is a statistically significant difference (P = <0,001)								The differences in the median values among the treatment groups are greater than would be expected by chance; there is a statistically significant difference (P = <0,001)								The differences in the median values among the treatment groups are greater than would be expected by chance; there is a statistically significant difference (P = <0,001)
	116	140	100	116	140	100	116	140	116	116	148	100	116	140	112.5	112.5	112.5			To isolate the group or groups that differ from the others use a multiple comparison procedure.
	116	140	100	116	140	100	116	140	116	116	148	100	116	140	112.5	112.5	112.5											To isolate the group or groups that differ from the others use a multiple comparison procedure.								To isolate the group or groups that differ from the others use a multiple comparison procedure.								To isolate the group or groups that differ from the others use a multiple comparison procedure.
	116	140	100	116	140	100	116	140	116	116	148	100	116	140	112.5	112.5	112.5
	116	140	100	116	140	100	116	140	116	116	148	100	116	140	112.5	112.5	112.5			All Pairwise Multiple Comparison Procedures (Dunn's Method) :
	116	140	100	116	140	100	116	148	116	116	148	100	116	140	112.5	112.5	112.5											All Pairwise Multiple Comparison Procedures (Dunn's Method) :								All Pairwise Multiple Comparison Procedures (Dunn's Method) :								All Pairwise Multiple Comparison Procedures (Dunn's Method) :
	116	140	100	116	140	100	116	148	116	116	148	100	116	140	112.5	112.5	114.5			Comparison	Diff of Ranks	Q	P<0,05
	116	140	100	116	140	100	116	148	116	116	148	100	116	140	112.5	114.5	114.5			2-tub-dilp8-1 vs 1-Lgr3-IR-V22	122707	13512	Yes					Comparison	Diff of Ranks	Q	P<0,05					Comparison	Diff of Ranks	Q	P<0,05					Comparison	Diff of Ranks	Q	P<0,05
	116	140	116	116	140	100	116	148	116	116	148	100	116	140	112.5	114.5	114.5											5-tub-dilp8-1 vs 3-Lgr3-Gal4(1	206468	14446	Yes					8-tub-dilp8-1 vs 6-Lgr3-Gal4(1	269018	15234	Yes					11-tub-dilp8- vs 9-Lgr3-Gal4(1	183894	13954	Yes
	116	140	116	116	140	100	116	148	116	116	148	100	116	140	112.5	114.5	114.5											5-tub-dilp8-1 vs 4-Lgr3-Gal4(1	182237	11416	Yes					8-tub-dilp8-1 vs 7-Lgr3-Gal4(1	243781	12625	Yes					11-tub-dilp8- vs 10-Lgr3-Gal4(	136328	9260	Yes
	116	140	116	116	140	100	116	148	116	116	164	100	116	140	112.5	114.5	114.5			Note: The multiple comparisons on ranks do not include an adjustment for ties.								4-Lgr3-Gal4(1 vs 3-Lgr3-Gal4(1	24231	1695	No					7-Lgr3-Gal4(1 vs 6-Lgr3-Gal4(1	25236	1659	No					10-Lgr3-Gal4( vs 9-Lgr3-Gal4(1	47566	3646	Yes
	116	140	116	116	140	116	116	148	116	116	164	100	116	140	112.5	114.5	114.5
	116	140	116	116	140	116	116	148	116	116	164	100	116	140	112.5	114.5	114.5
	116	140	116	116	140	116	116	148	116	116	164	100	116	140	112.5	114.5	114.5											Note: The multiple comparisons on ranks do not include an adjustment for ties.								Note: The multiple comparisons on ranks do not include an adjustment for ties.								Note: The multiple comparisons on ranks do not include an adjustment for ties.
	116	140	116	116	140	116	116	148	116	116	164	100	116	140	112.5	114.5	114.5
	116	140	116	116	140	116	116	148	116	116	164	100	116	140	112.5	114.5	114.5
	116	140	116	116	140	116	116	148	116	116	164	100	116	140	112.5	114.5	114.5
	116	140	116	116	140	116	116	148	116	116	164	100	116	140	114.5	114.5	114.5
	116	140	116	116	140	116	116	148	116	116	164	100	116	140	114.5	114.5	114.5
	116	140	116	116	140	116	116	148	116	116	164	116	116	140	114.5	114.5	114.5
	116	140	116	116	140	116	116	148	116	116	164	116	116	140	114.5	114.5	114.5
	116	140	116	116	140	116	116	148	116	124	164	116	116	140	114.5	114.5	114.5
	116	140	116	116	140	116	116	148	116	124	164	116	116	140	114.5	114.5	114.5
	116	140	116	116	140	116	116	148	116	124	164	116	116	140	114.5	114.5	115.25
	116	140	116	116	140	116	116	148	116	124	164	116	116	140	114.5	114.5	115.25
	116	140	116	116	140	116	116	148	116	124	164	116	116	140	114.5	114.5	115.25
	116	140	116	116	140	116	116	148	116	124	164	116	116	140	114.5	114.5	115.25
	116	140	116	116	140	116	116	148	116	124	164	116	116	140	114.5	114.5	115.25
	116	140	116	116	140	116	116	148	116	124	164	116	116	140	114.5	114.5	115.25
	116	140	116	116	140	116	116	148	116	124	164	116	116	140	114.5	114.5	115.25
	116	140	116	116	140	116	116	148	116	124	164	116	116	140	114.5	114.5	115.25
	116	140	116	116	140	116	116	148	116	124	164	116	116	140	114.5	114.5	115.25
	116	140	116	116	140	116	116	148	116	124	164	116	116	140	114.5	114.5	115.25
	116	140	116	116	140	116	116	148	116	124	164	116	116	140	114.5	114.5	115.25
	116	140	116	116	140	116	116	148	116	124	164	116	116	140	114.5	114.5	115.25
	116	140	116	116	140	116	116	148	116	124	164	116	116	140	114.5	114.5	115.25
	116	140	116	116	140	116	116	148	116	124	164	116	116	140	114.5	114.5	115.25
	116	140	116	116	140	116	116	148	116	124	164	116	116	140	114.5	114.5	115.25
	116	140	116	116	140	116	116	148	116	124	164	116	116	140	114.5	114.5	115.25
	116	140	116	116	140	116	116	148	116	124	164	116	116	140	114.5	115.25	115.25
	116	140	116	116	140	116	116	148	116	124	164	116	116	140	115.25	118.5	118.5
	116	140	116	116	140	116	116	148	116	124	164	116	116	148	115.25	118.5	118.5
	116	140	116	116	148	116	116	148	116	124	164	116	116	148	115.25	118.5	118.5
	116	140	116	116	148	116	116	148	116	124	164	116	116	148	115.25	118.5	118.5
	116	140	116	116	148	116	116	148	116	124	164	116	116	148	115.25	118.5	118.5
	116	140	116	116	148	116	116	148	116	124	164	116	116	148	115.25	118.5	118.5
	116	140	116	116	148	116	116	148	116	124	164	116	116	148	115.25	118.5	118.5
	116	140	116	116	148	116	116	164	116	124	164	116	116	148	115.25	118.5	118.5
	116	140	116	116	148	116	116	164	116	124	164	116	116	148	115.25	119.25	118.5
	116	140	116	116	148	116	116	164	116	124	164	116	116	148	115.25	119.25	118.5
	116	140	116	116	148	116	116	164	116	124	164	116	116	148	115.25	119.25	118.5
	116	140	116	116	148	116	116	164	116	124	164	116	116	148	115.25	119.25	118.5
	116	140	116	116	148	116	116	164	116	124	164	116	116	148	115.25	119.25	118.75
	116	140	116	116	148	116	116	164	116	124	164	116	116	148	115.25	119.25	118.75
	116	140	116	116	148	116	116	164	116	124	164	116	116	148	115.25	119.25	118.75
	116	140	116	116	148	116	116	164	116	124	164	116	116	148	115.25	119.25	118.75
	116	140	116	116	148	116	116	164	116	140	164	116	116	148	115.25	119.25	118.75
	116	140	116	116	148	116	116	164	116	140	164	116	116	148	115.25	119.25	118.75
	116	140	116	116	148	116	116	164	116	140	172	116	116	148	115.25	119.25	118.75
	116	140	116	116	148	116	116	164	116	140	172	116	116	148	115.25	119.25	118.75
	116	140	116	116	148	116	116	164	116	140	172	116	116	148	115.25	122.75	118.75
	116	140	116	116	148	116	116	164	116	140	188	116	116	148	118.25	127	118.75
	116	140	116	116	148	116	116	164	116	140	188	116	116	148	118.25		119.25
	116	140	116	116	148	116	116	164	116	140	188	116	116	148	118.5		119.25
	116	140	116	116	148	116	116	164	116	140	188	116	116	148	118.5		119.25
	116	140	116	116	148	116	116	164	116	140	188	116	116	148	118.5		121
	116	140	116	116	148	116	116	164	116	140	188	116	116	148	118.5
	116	140	116	116	148	116	116	164	116	140	188	116	116	148	118.5
	116	140	116	116	148	116	116	164	116	140	188	116	116	148	118.5
	116	140	116	116	164	116	116	164	116	140	188	116	116	148	118.5
	116	140	116	116	164	116	116	164	116	148	188	116	116	148	118.5
	116	140	116	116	164	116	116	164	116	148	188	116	116	148	118.5
	116	140	116	116	164	116	116	164	116	148	188	116	116	148	118.5
	116	140	116	116	164	116	116	164	116	164		116	116	148	118.5
	116	140	116	116	164	116	116	164	116	164		116	116	148	118.5
	116	140	116	116	164	116	116	164	116	164		116	116	148	118.5
	116	140	116	116	164	116	116	164	116			116	116	148	118.75
	118	140	116	116	164	116	116	164	116			116	116	148	118.75
	118	140	116	124	164	116	116	164	116			116	116	148	118.75
	118	140	116	124	164	116	116	172	116			116	116	148	118.75
	118	140	116	124	164	116	116		116			116	116	148	118.75
	118	140	116	124	164	116	116		116			116	116	148	118.75
	118	140	116	124	164	116	116		116			116	116	148	118.75
	118	140	116	124	164	116	116		116			116	116	148	118.75
	118	140	116	124	164	116	116		116			116	116	148	118.75
	118	140	116	124	164	116	116		116			116	116	148	118.75
	118	140	116	124	164	116	116		116			116	116	148	118.75
	118	140	116	140	164	116	116		116			116	124	148	118.75
	118	140	116	140	164	116	116		116			116	124	164	118.75
	118	140	116	140	164	116	116		116			116	124	164	118.75
	118	148	116	140	164	116	116		116			116	124	164	118.75
	118	148	116	164	164	116	116		116			116	124	164	118.75
	118	148	116	164	172	116	116		116			116	124	164	118.75
	118	148	116	164	188	116	116		116			116	124	164	118.75
	118	148	116			116	116		116			116	124	164	118.75
	118	148	116			116	116		116			116	124	164	118.75
	124	148	116			116	116		116			116	124	164	118.75
	124	148	116			116	116		116			116	124	164	118.75
		148	116			116	116		116			116	140	164	118.75
		148	116			116	116		116			116	148	164	118.75
		148	116			116	116		116			116		164	118.75
		148	116			116	116		116			116		164	118.75
		164	116			116	116		116			116		164	118.75
		164	116			116	116		116			116		164	118.75
		164	116			116	116		116			116		164	118.75
		164	116			116	116		116			116		164	118.75
		164	116			116	116		116			116		164	118.75
		172	116			116	116		116			116		172	118.75
			116			116	116		124			116		172	118.75
			116			116	116		124			116		172	118.75
			116			116	116		124			116			118.75
			116			116	116		124			116			118.75
			116			116	116		124			116			118.75
			116			116	116		124			116			118.75
			116			116	116		124			116			118.75
			116			116	116		124			116			118.75
			116			116	116		124			116			118.75
			116			116	116		124			116			118.75
			116			116	116		140			116			118.75
			116			116	116		140			116			118.75
			116			116	116		140			116			118.75
			116			116	116		140			116			118.75
			116			116	116		140			116			118.75
			116			116	116		140			116			119.25
			116			116	116		140			116			122.5
			116			116	124		140			116
			116			116	124		140			116
			116			116	124		140			116
			116			116	124		140			116
			116			116	124		140			116
			116			116	140		140			116
			116			116	140		148			116
			116			116	140		148			116
			116			116	140		148			116
			116			116	140		148			116
			116			116			148			116
			116			116			148			116
			116			116			148			116
			116			116			148			116
			116			116			164			116
			116			116			164			116
			116			116						116
			116			116						116
			116			116						116
			116			116						116
			116			116						116
			116			116						116
			116			116						116
			116			116						116
			124			116						116
			124			116						116
			124			116						116
			124			116						116
			124			116						116
			140			116						116
			140			116						116
			140			116						116
			140			116						116
			140			116						116
			140			116						116
			140			116						116
			140			116						116
			140			116						116
			140			116						116
			140			116						116
			140			116						116
			140			116						116
			140			116						116
			140			116						116
						116						116
						116						116
						116						116
						116						116
						116						116
						116						116
						116						116
						116						116
						116						116
						116						116
						116						116
						116						116
						116						116
						116						116
						116						116
						116						116
						116						116
						116						116
						116						116
						116						116
						116						116
						116						116
						116						116
						116						116
						116						116
						116						116
						116						116
						116						116
						116						116
						116						116
						116						116
						116						116
						116						116
						116						116
						116						116
						116						116
						116						116
						116						116
						116						116
						116						116
						116						116
						116						116
						116						116
						116						116
						116						116
						116						116
						116						116
						116						116
						116						116
						116						116
						116						116
						116						116
						116						116
						116						116
						116						116
						116						116
						116						116
						116						124
						116						124
						116						124
						116						124
						116						124
						116						140
						116
						116
						116
						116
						116
						116
						116
						116
						116
						116
						116
						124
						124
						124

## Sheet: 1K
	Aspect ratio
N-->	68	75	70	81	73	54	53	80	75	63	54
	Lgr3-IR-V22 (68)	17G11> (75)	17G11>Lgr3-IR-V22 (70)	18C07> (81)	18C07>Lgr3-IR-V22 (73)	17H01> (54)	17H01>Lgr3-IR-V22 (53)	18A01> (80)	18A01>Lgr3-IR-V22 (75)	19B09> (63)	19B09>>Lgr3-IR-V22 (54)
	3.06029	2.6338	2.85486	3.01974	3.00892	2.98386	2.98365	2.99943	3.44208	2.96629	2.8267		Kruskal-Wallis One Way Analysis of Variance on Ranks	miércoles, agosto 05, 2020, 12:31:49							One Way Analysis of Variance	sábado, marzo 07, 2020, 10:31:28							One Way Analysis of Variance	sábado, marzo 07, 2020, 10:33:29							One Way Analysis of Variance	sábado, marzo 07, 2020, 10:33:59							Kruskal-Wallis One Way Analysis of Variance on Ranks	miércoles, agosto 05, 2020, 12:32:44
	2.94305	2.71719	2.86586	3.10774	3.07877	2.86774	3.05654	2.96405	3.50993	2.82535	2.92308
	3.15293	2.79126	2.99968	2.95256	2.8769	3.11545	2.83307	3.2044	3.76305	2.98045	2.90058		Data source: Data 1 in Figure 2 C Lgr3 enhancers shape								Data source: Data 1 in Figure 3 C Lgr3 enhancers shape								Data source: Data 1 in Figure 3 C Lgr3 enhancers shape								Data source: Data 1 in Figure 3 C Lgr3 enhancers shape								Data source: Data 1 in Figure 2 C Lgr3 enhancers shape
	3.10023	2.8532	2.87984	3.04545	2.9227	3.13758	2.79798	2.93776	3.63269	2.85154	3.29605
	3.06038	2.72714	3.1701	2.85944	2.95331	3.09869	3.08303	2.77481	3.63708	2.68056	2.78098		Normality Test (Shapiro-Wilk)	Passed	(P = 0,087)						Normality Test (Shapiro-Wilk)	Passed	(P = 0,541)						Normality Test (Shapiro-Wilk)	Passed	(P = 0,135)						Normality Test (Shapiro-Wilk)	Passed	(P = 0,163)						Normality Test (Shapiro-Wilk)	Passed	(P = 0,329)
	2.81034	2.78607	2.89306	2.98107	3.06261	2.83462	2.80006	2.98255	3.11077	2.89368	3.11549
	2.87548	2.67336	2.64558	2.94507	2.98181	2.66112	3.09731	3.09938	3.48132	2.97727	3.15409		Equal Variance Test:	Passed	(P = 0,520)						Equal Variance Test:	Failed	(P < 0,050)						Equal Variance Test:	Failed	(P < 0,050)						Equal Variance Test:	Failed	(P < 0,050)						Equal Variance Test:	Passed	(P = 0,182)
	3.03173	2.76874	2.89815	2.74553	2.82116	2.75691	2.87218	3.0253	3.35299	2.9096	3.05983
	3.02888	3.1788	3.05982	2.9906	2.81851	2.75784	2.84501	2.96909	3.68669	3.07418	2.99385		Group	N	Missing	Median	0.25	0.75																											Group	N	Missing	Median	0.25
	2.89166	2.80827	3.01861	2.93402	2.90829	2.99049	2.80573	2.93421	3.41517	2.8292	2.98428		17G11>Lgr3-IR-V22 (70)	70	0	2908	2839	2980			Test execution ended by user request, ANOVA on Ranks begun								Test execution ended by user request, ANOVA on Ranks begun								Test execution ended by user request, ANOVA on Ranks begun								Lgr3-IR-V22 (68)	68	0	2978	2875
	3.13362	2.50254	2.70723	2.91488	2.96293	3.08816	2.9619	3.0641	3.66033	2.8453	3.00279		17G11> (75)	75	0	2775	2695	2853																											19B09> (63)	63	0	2882	2798
	2.80495	2.78432	2.91584	3.04915	3.01815	2.78954	2.86378	2.90784	3.40355	2.95402	2.87164		Lgr3-IR-V22 (68)	68	0	2978	2875	3059			Kruskal-Wallis One Way Analysis of Variance on Ranks	sábado, marzo 07, 2020, 10:31:28							Kruskal-Wallis One Way Analysis of Variance on Ranks	sábado, marzo 07, 2020, 10:33:29							Kruskal-Wallis One Way Analysis of Variance on Ranks	sábado, marzo 07, 2020, 10:33:59							19B09>>Lgr3-IR-V22 (54)	54	0	2915	2867
	2.88449	3.21235	2.95547	2.97389	3.03741	3.03564	2.90423	2.85794	3.78605	2.98261	2.86944
	3.07053	2.69502	2.99967	3.02425	2.7995	2.91798	2.6258	2.90329	3.30357	2.82456	2.92813		H = 65,159 with 2 degrees of freedom. (P = <0,001)								Data source: Data 1 in Figure 3 C Lgr3 enhancers shape								Data source: Data 1 in Figure 3 C Lgr3 enhancers shape								Data source: Data 1 in Figure 3 C Lgr3 enhancers shape								H = 12,219 with 2 degrees of freedom. (P = 0,002)
	2.84615	2.84443	2.97219	3.10577	3.02651	3.10337	2.77955	3.03531	4.07439	3.01471	2.85269
	3.21075	2.86787	2.87924	3.03478	2.79978	3.03959	2.95803	2.86105	3.04259	3.03774	2.8144		The differences in the median values among the treatment groups are greater than would be expected by chance; there is a statistically significant difference (P = <0,001)								Group	N	Missing	Median	0.25	0.75			Group	N	Missing	Median	0.25	0.75			Group	N	Missing	Median	0.25	0.75			The differences in the median values among the treatment groups are greater than would be expected by chance; there is a statistically significant difference (P = 0,002)
	2.76763	2.91218	2.98007	3.26597	2.9174	2.87689	2.92012	3.03788	3.40377	2.93983	2.91768										18C07> (81)	81	0	2897	2799	2986			17H01> (54)	54	0	2745	2659	2945			18A01> (80)	80	0	2976	2904	3044
	3.1508	2.87259	3.05725	2.73397	2.8404	2.95586	3.02783	2.79972	3.58616	2.84356	3.02154		To isolate the group or groups that differ from the others use a multiple comparison procedure.								18C07>Lgr3-IR-V22 (73)	73	0	2961	2875	3015			17H01>Lgr3-IR-V22 (53)	53	0	2904	2836	2960			18A01>Lgr3-IR-V22 (75)	75	0	3436	3300	3624			To isolate the group or groups that differ from the others use a multiple comparison procedure.
	3.05914	2.79741	2.90133	3.16393	3.02855	2.96153	3.0986	2.91412	3.74259	2.79083	2.99051										Lgr3-IR-V22 (68)	68	0	2978	2875	3059			Lgr3-IR-V22 (68)	68	0	2978	2875	3059			Lgr3-IR-V22 (68)	68	0	2978	2875	3059
	3.07065	3.03478	3.0174	2.79994	3.06431	3.01278	2.89971	2.6022	3.7964	2.96805	2.92479
	2.99127	2.76257	2.7783	2.82852	2.77822	3.0618	2.99722	3.07825	3.77982	2.79006	2.87311		All Pairwise Multiple Comparison Procedures (Dunn's Method) :								H = 12,651 with 2 degrees of freedom. (P = 0,002)								H = 32,645 with 2 degrees of freedom. (P = <0,001)								H = 141,161 with 2 degrees of freedom. (P = <0,001)								All Pairwise Multiple Comparison Procedures (Dunn's Method) :
	2.98183	2.8175	2.83454	2.87179	2.96611	2.74249	3.42703	3.02134	3.14062	2.98718	2.80952
	2.90189	2.80263	2.97577	2.94817	2.81691	2.79484	2.89615	2.99695	3.45033	2.8972	2.95758		Comparison	Diff of Ranks	Q	P<0,05					The differences in the median values among the treatment groups are greater than would be expected by chance; there is a statistically significant difference (P = 0,002)								The differences in the median values among the treatment groups are greater than would be expected by chance; there is a statistically significant difference (P = <0,001)								The differences in the median values among the treatment groups are greater than would be expected by chance; there is a statistically significant difference (P = <0,001)								Comparison	Diff of Ranks	Q	P<0,05
	3.05877	2.9231	2.96615	2.89036	2.96059	2.94194	2.95287	3.02685	3.33366	2.9698	3.01242		Lgr3-IR-V22 ( vs 17G11> (75)	79785	7731	Yes																													Lgr3-IR-V22 ( vs 19B09> (63)	32708	3493	Yes
	3.16917	2.69479	3.00318	2.99059	2.88487	2.57382	3.01768	3.04759	3.24345	3.02606	2.93803		Lgr3-IR-V22 ( vs 17G11>Lgr3-IR	20971	1998	No					To isolate the group or groups that differ from the others use a multiple comparison procedure.								To isolate the group or groups that differ from the others use a multiple comparison procedure.								To isolate the group or groups that differ from the others use a multiple comparison procedure.								Lgr3-IR-V22 ( vs 19B09>>Lgr3-I	14540	1490	No
	3.05854	2.861	2.91099	2.81136	2.94969	2.73792	2.91189	3.16605	3.1249	2.76111	2.90741		17G11>Lgr3-IR vs 17G11> (75)	58814	5742	Yes																													19B09>>Lgr3-I vs 19B09> (63)	18168	1829	No
	2.98972	2.65362	2.87062	2.86923	2.90541	2.73112	2.914	3.0463	3.22802	2.88754	2.86538
	2.98214	2.82123	2.86709	2.72504	2.81019	2.70843	2.96815	2.97579	3.30025	2.76022	2.88957										All Pairwise Multiple Comparison Procedures (Dunn's Method) :								All Pairwise Multiple Comparison Procedures (Dunn's Method) :								All Pairwise Multiple Comparison Procedures (Dunn's Method) :
	2.96368	2.78368	2.82903	2.89673	3	2.69679	2.86236	3.05739	3.76258	2.72099	3.0309		Note: The multiple comparisons on ranks do not include an adjustment for ties.																																Note: The multiple comparisons on ranks do not include an adjustment for ties.
	2.91555	2.77456	3.08015	3.00059	3.04284	2.5973	2.95342	3.00281	3.36102	2.87606	3.00923										Comparison	Diff of Ranks	Q	P<0,05					Comparison	Diff of Ranks	Q	P<0,05					Comparison	Diff of Ranks	Q	P<0,05
	3.17838	2.67986	3.24299	2.88213	2.97464	2.47042	2.93803	3.06221	3.79912	3.00656	2.8674										Lgr3-IR-V22 ( vs 18C07> (81)	34485	3264	Yes					Lgr3-IR-V22 ( vs 17H01> (54)	52631	5699	Yes					18A01>Lgr3-IR vs Lgr3-IR-V22 (	109232	10111	Yes
	3.04322	2.74044	2.86467	3.05856	3.05845	2.82738	2.91304	3.17462	3.20164	2.86293	2.86427										Lgr3-IR-V22 ( vs 18C07>Lgr3-IR	5787	0,535	No					Lgr3-IR-V22 ( vs 17H01>Lgr3-IR	19940	2148	No					18A01>Lgr3-IR vs 18A01> (80)	108150	10429	Yes
	3.03413	2.74498	2.92373	2.9414	2.85736	2.52	2.76623	2.87407	3.75326	2.97214	2.91292										18C07>Lgr3-IR vs 18C07> (81)	28699	2769	Yes					17H01>Lgr3-IR vs 17H01> (54)	32691	3337	Yes					18A01> (80) vs Lgr3-IR-V22 (	1081	0,102	No
	3.16384	2.97243	3.01624	2.95134	2.90861	2.62634	2.83901	2.98029	3.32326	2.8267	2.87227
	3.13137	2.71831	2.88752	2.93384	3.00879	2.76989	3.05096	2.94898	3.36448	2.98295	3.00662
	3.01806	2.7666	2.8982	2.90741	2.93277	2.58608	3.01538	3.21971	3.46189	3.06709	2.71662										Note: The multiple comparisons on ranks do not include an adjustment for ties.								Note: The multiple comparisons on ranks do not include an adjustment for ties.								Note: The multiple comparisons on ranks do not include an adjustment for ties.
	3	2.66729	3.21937	2.90543	3.17254	2.69355	2.84709	2.97747	3.4486	2.84865	2.89045
	3.11239	2.89049	3.00904	3.00605	2.97175	2.5452	2.95482	2.97747	3.42754	2.98125	3.05846
	2.97368	2.8847	2.93967	2.79793	2.97539	2.55224	2.94937	3.01989	3.63581	2.76435	2.8352
	2.90883	2.8337	2.88408	3.2103	3.18008	2.65615	2.80844	3.00565	3.62376	2.768	2.86389
	3.16344	2.69133	3.03351	2.95791	3.04519	2.73889	2.925	3.05373	3.32356	2.94578	2.87234
	3.15144	2.77304	2.99969	3.12745	2.8701	2.68249	2.76923	3.08703	3.12528	2.65263	3.03049
	2.7629	2.87837	2.97309	2.99972	2.85734	2.65	2.92523	2.9261	3.51945	2.64935	3.14901
	2.90291	2.80445	2.91423	3.04386	2.97259	2.65937	2.90057	3.13344	3.92356	2.82647	2.93094
	2.9142	2.93424	2.85079	2.77784	2.95494	2.75385	2.87135	2.99157	3.54304	2.74702	2.87164
	2.9491	2.90753	2.86032	2.7438	3.00029	2.53517	2.85882	3.07825	3.4364	2.6485	2.76216
	2.87216	2.73506	2.76812	2.96543	3.04985	2.66107	2.88253	2.83448	3.70126	3.04516	3.02424
	2.81361	2.80637	2.80716	2.99968	2.94176	2.62286	2.78187	3.05243	3.35045	3.14921	3.04
	2.88604	2.76887	2.91594	2.93051	3.04225	2.7479	2.8284	2.83255	3.4956	2.86391	3.01205
	2.82552	2.69821	2.74627	2.87461	2.95166	2.65294	2.86103	2.80298	3.21791	2.97846	2.91176
	2.89231	2.83436	2.75	2.79323	2.87246	2.84167	2.7135	2.88136	3.35	2.87052	2.88506
	2.9195	2.79534	2.9697	2.74639	2.9625	2.66441	2.73514	2.9477	3.39875	2.79832	2.8232
	2.72776	2.89634	2.76205	2.81088	2.8288	2.73112	2.93182	2.93585	3.1791	2.9916	2.65668
	2.7246	2.48895	2.98056	2.80529	2.78386	2.71739		2.95212	3.23824	2.96012	2.95278
	2.7071	2.5	2.95597	2.90275	3.0122			2.83046	3.67188	2.98214
	2.99717	2.69863	3.14642	3.05625	2.7971			3.10648	3.3804	3.03145
	2.81543	2.71254	2.95719	2.77465	2.95342			2.93151	3.61409	2.81493
	2.78706	2.81525	2.82698	2.84615	2.86391			2.84921	3.38462	2.84932
	2.85135	2.52078	2.67188	2.82286	2.8272			2.95699	3.2622	2.78571
	2.67905	2.77612	2.72493	2.7757	2.96636			3.00575	3.47484	2.9242
	2.87464	2.86269	2.87619	2.84687	2.82432			2.86686	3.28804	2.76712
	2.95031	2.7809	2.60916	2.67967	3.05263			2.89275	3.46984	2.88219
	2.9906	2.66667	2.82388	2.69315	2.95252			2.97654	3.12601	2.67935
	3.0125	2.64324	2.84013	2.86319	2.93642			2.98225	3.5619
	2.72603	2.72055	2.90584	2.76554	2.97647			3	3.28657
	3.04204	2.57373	2.72159	2.94194	2.98225			3.08333	3.24773
	2.95107	2.51014	2.93966	2.78834	3.02833			3.17964	3.78472
	3.03582	2.88116	2.91867	2.8	2.90332			2.82105	3.3
		2.60892	2.78453	2.89443	2.89276			2.98555	3.47152
		2.55556	2.9306	2.74204	3.09777			2.92711	3.44286
		2.57766		2.73377	2.96458			2.88032	3.3605
		2.61671		2.83286	2.96458			2.96053	3.12613
		2.74848		2.80564	3.10938			2.92529	3.58863
		2.73333		2.71739				2.79639	3.51429
		2.88483		2.78674				2.97019	3.43125
				2.94194				2.92795
				2.69565				2.78448
				2.96176				2.95442
				2.93569				3.10462
				2.87879				2.78933
				2.77083
[truncated: 1 more columns]

## Sheet: 1L
	Aspect ratio
N-->	54	37	45	38	53
	18A01 Lgr3ag1 / Lgr3 ag2	UAS-Lgr3 Lgr3ag1 / Lgr3 ag2	Lgr3ag1 -/- 18A01>	Lgr3ag1 -/- UAS-Lgr3	Lgr3ag1 -/- 18A01> Lgr3
	2.92308	2.94194	3.0381	3.65333	2.77778			One Way Analysis of Variance	martes, marzo 03, 2020, 14:05:26
	2.91257	2.85801	3.34859	3.50345	2.66667
	2.88162	2.82462	3.11076	3.28086	2.84789			Data source: Data 1 in Notebook1
	3.12131	3.02572	3.00599	3.15686	3
	3.02639	3.26019	3.23077	3.48333	3.03951			Normality Test (Shapiro-Wilk)	Passed	(P = 0,366)
	2.76986	2.89736	3.16013	3.47857	2.69341
	2.62667	2.76454	3.03779	3.04286	2.50933			Equal Variance Test:	Failed	(P < 0,050)
	2.82967	2.79412	3	3.02899	2.67723
	2.69444	2.86943	2.97183	3.17188	2.94498
	2.729	2.75921	2.85449	3.23973	2.8526			Test execution ended by user request, ANOVA on Ranks begun
	2.72239	2.87725	3.12162	2.98413	2.70769
	2.84348	2.7493	3.21667	3.23077	2.87714			Kruskal-Wallis One Way Analysis of Variance on Ranks	martes, marzo 03, 2020, 14:05:26
	2.75342	2.62162	2.77538	3.05556	2.8162
	2.87912	2.8118	3.07761	3.19868	3.00639			Data source: Data 1 in Notebook1
	2.7973	3.2459	3.17742	3.3871	2.92515
	2.75575	2.61096	3.26506	3	2.87774			Group	N	Missing	Median	0.25	0.75
	2.89846	2.8949	3.15836	3.09615	2.93968			1- 18A01 Lgr3ag1 / Lgr3 ag2	54	0	2787	2714	2880
	2.75371	2.82597	2.84358	3.60755	3.0609			2-UAS-Lgr3 Lgr3ag1 / Lgr3 ag2	37	0	2826	2754	2928
	2.88981	2.78328	3.12308	3.56667	2.66667			-3Lgr3ag1 -/- 18A01>	45	0	3123	3038	3200
	2.77612	2.52113	2.89939	3.4386	3.1			4-Lgr3ag1 -/- UAS-Lgr3	38	0	3235	3059	3459
	2.70882	2.82965	3.10769	3.4918	3.10676			5- Lgr3ag1 -/- 18A01> Lgr3	54	1	2861	2743	2993
	2.79722	3.00929	2.77437	2.96232	2.81089
	2.92987	3.17572	3.0915	3.52698	2.97853			H = 124,084 with 4 degrees of freedom. (P = <0,001)
	2.97872	2.78249	3.13559	3.24551	2.81728
	2.75342	2.76066	3.37107	3.20295	2.73913			The differences in the median values among the treatment groups are greater than would be expected by chance; there is a statistically significant difference (P = <0,001)
	2.688	2.71304	3.04854	3.02712	2.76946
	2.95588	2.93248	3.18301	3.37113	2.74719			To isolate the group or groups that differ from the others use a multiple comparison procedure.
	2.84348	2.67372	3.25153	3.18033
	2.7013	2.58065	3.07947	3.01695	3.01493
	2.75862	2.71704	3.21479	3.38182	2.68116			All Pairwise Multiple Comparison Procedures (Dunn's Method) :
	2.85596	2.92473	3.34426	3.28571	2.81191
	2.85455	3	3.19266	3.34317	2.76471			Comparison	Diff of Ranks	Q	P<0,05
	2.91781	2.92994	3.16447	3.11526	2.73239			4-Lgr3ag1 -/- vs 1- 18A01 Lgr	123398	8874	Yes
	2.83082	2.79592	2.99662	3.45312	2.93443			4-Lgr3ag1 -/- vs 2-UAS-Lgr3 Lg	107851	7110	Yes
	2.69565	2.88966	3.19677	3.56993	2.92063			4-Lgr3ag1 -/- vs 5- Lgr3ag1 -/	101906	7300	Yes
	2.74857	2.65359	3.20257	3.00613	2.75946			4-Lgr3ag1 -/- vs -3Lgr3ag1 -/-	24078	1664	No
	2.82817	2.92593	3.14947	3.0598	2.98644			-3Lgr3ag1 -/- vs 1- 18A01 Lgr	99320	7493	Yes
	2.68533		2.98328	3.15873	3.10526			-3Lgr3ag1 -/- vs 2-UAS-Lgr3 Lg	83774	5748	Yes
	3.13072		3.05678		2.72973			-3Lgr3ag1 -/- vs 5- Lgr3ag1 -/	77828	5846	Yes
	2.60714		3.08029		3.00329			5- Lgr3ag1 -/ vs 1- 18A01 Lgr	21492	1693	No
	2.68132		3.12292		2.76944			5- Lgr3ag1 -/ vs 2-UAS-Lgr3 Lg	5946	0,423	Do Not Test
	2.75419		3.47143		3.06886			2-UAS-Lgr3 Lg vs 1- 18A01 Lgr	15547	1109	Do Not Test
	2.88235		3.14094		2.86095
	2.69118		3.24907		2.90323
	2.8323		3.13095		3.03943			Note: The multiple comparisons on ranks do not include an adjustment for ties.
	2.85928				2.79375
	2.71429				2.73547
	2.68852				3.06149
	2.82121				2.70418
	2.74138				3.0102
	2.85673				2.9281
	2.74474				2.95082
	2.71304				2.50667
	2.69325				2.90615
