# Supplementary material for: The steroid-hormone ecdysone coordinates parallel pupariation neuromotor and morphogenetic subprograms via epidermis-to-neuron Dilp8-Lgr3 signal induction
Source: Nat Commun. 2021 Jun 7;12:3328. doi: 10.1038/s41467-021-23218-5 (PMC8184853; doi:10.1038/s41467-021-23218-5)
Supplement: Supplementary file 14 — Source Data [file 41467_2021_23218_MOESM14_ESM.zip › Fig 1S.xlsx]

## Sheet: S1-C
	Aspect ratio
N-->	100	87	89
	w1118	dilp8[MI00727]/w1118	dilp8[MI00727]
	2.75556	2.81972	2.89444
	2.97436	2.8087	3.12162			One Way Analysis of Variance	jueves, marzo 05, 2020, 13:37:01
	2.43296	3.20598	3.03529
	2.97756	2.77273	2.80523			Data source: Data 2 in dilp8 MI00727
	2.82609	2.67391	3.06579
	2.81481	2.77108	2.90884			Normality Test (Shapiro-Wilk)	Passed	(P = 0,934)
	2.87209	2.74352	2.63818
	2.97436	2.92941	2.83224			Equal Variance Test:	Failed	(P < 0,050)
	2.97688	2.83962	3.03582
	3.02694	2.69075	2.75354
	2.66942	2.71637	3.06355			Test execution ended by user request, ANOVA on Ranks begun
	3.10726	2.84638	2.90625
	2.84953	2.64796	2.98547			Kruskal-Wallis One Way Analysis of Variance on Ranks	jueves, marzo 05, 2020, 13:37:01
	2.92727	2.64205	2.90149
	2.77918	2.67409	2.82955			Data source: Data 2 in dilp8 MI00727
	2.96141	2.87013	2.63934
	2.8732	2.9125	3.04192			Group	N	Missing	Median	0.25	0.75
	3.12059	2.76338	2.98026			w1118	100	0	2852	2762	2945
	2.72752	2.80247	2.75487			dilp8[MI00727]/w1118	87	0	2820	2743	2900
	2.8949	2.81111	3.1443			dilp8[MI00727]	89	0	2910	2807	3036
	3.21613	2.89017	2.84483
	2.89086	2.85802	3.20199			H = 17,612 with 2 degrees of freedom. (P = <0,001)
	2.89213	2.69713	3.03846
	2.72527	2.84228	2.98256			The differences in the median values among the treatment groups are greater than would be expected by chance; there is a statistically significant difference (P = <0,001)
	2.71074	2.5508	2.9625
	2.62824	2.61446	2.72024			To isolate the group or groups that differ from the others use a multiple comparison procedure.
	2.8681	2.61867	3.10355
	2.66559	2.83721	2.9759
	2.84227	2.74783	2.77807			All Pairwise Multiple Comparison Procedures (Dunn's Method) :
	2.85507	3.01254	3.14196
	2.93902	2.91329	2.59091			Comparison	Diff of Ranks	Q	P<0,05
	3.07229	2.75	3.03236			dilp8[MI00727] vs dilp8[MI00727]/w1118	50324	4182	Yes
	2.875	2.94603	3.00637			dilp8[MI00727] vs w1118	28397	2441	Yes
	2.75342	3.13871	2.91026			w1118 vs dilp8[MI00727]/w1118	21927	1874	No
	2.95702	2.91987	2.925
	2.84164	2.79299	2.70724
	3.0697	2.68546	3.10577			Note: The multiple comparisons on ranks do not include an adjustment for ties.
	3.02623	2.69527	2.9625
	2.86577	2.75821	3.09325
	2.77419	2.82022	2.85127
	3.10131	2.71084	2.90385
	2.9875	2.87539	2.96711
	2.82418	2.83714	2.875
	3.08626	2.85434	2.85185
	2.81132	2.62634	2.80723
	2.75153	2.78338	2.8115
	2.82849	2.92722	2.94671
	3.01238	2.74309	2.80442
	2.8754	2.7831	3.04335
	2.60767	2.82663	2.61917
	2.89086	2.75229	2.62739
	2.61264	2.83495	2.69628
	2.84091	2.9441	2.65963
	3.06623	2.92394	2.88506
	3.08638	2.88889	2.92063
	3.09709	2.75776	2.64815
	2.94603	2.68579	3.22697
	2.71944	2.91374	2.76543
	2.76603	2.91987	3.17333
	2.66163	2.88162	2.85671
	2.73494	2.89408	3.02121
	2.77031	2.66568	3.02597
	2.7971	2.88162	3.11842
	2.92949	2.84337	3.10592
	3.03583	2.94505	2.91496
	2.79624	2.93258	3.0273
	2.85893	2.61053	2.99408
	2.7931	2.79128	2.80723
	2.73988	2.84574	2.80702
	2.91385	2.84677	2.86364
	2.76176	2.95455	2.81381
	3.31429	2.70822	3
	2.7625	3.03797	3
	2.87702	2.72485	2.8815
	2.89736	2.82569	2.86581
	2.93175	2.95975	2.59043
	3.01163	2.6383	3.03896
	2.90385	2.81846	2.88696
	2.74843	3.11905	2.91304
	2.52439	3.11963	2.75535
	2.80692	2.77039	2.6183
	2.71386	2.90909	3.03571
	2.79876	2.89969	2.54178
	2.74504	2.8078	2.87791
	2.58839	2.78889	3.17508
	2.83146	2.8338	3.09384
	2.83544	2.71302	2.91562
	2.68802		2.78395
	2.76161		3.03883
	2.78151
	2.78824
	2.83381
	2.94295
	2.9604
	2.82428
	2.75766
	2.93046
	2.85373
	2.90343
	2.87353

## Sheet: S1-E
		Aspect ratio
N-->	69	94	69
	tub> +	dilp8IR/+	tub>dilp8-IR
	2.86	2.98	2.92
	3.16	2.99	2.89				One Way Analysis of Variance	lunes, enero 18, 2021, 13:02:19
	3.05	2.94	2.79
	2.8	2.92	2.98				Data source: Data 1 in figures 1supp E tub dilp8-IR
	2.91	2.89	2.93
	3.01	3.19	2.92				Normality Test (Shapiro-Wilk)	Passed	(P = 0,946)
	2.92	3.05	3.02
	3	2.84	3.06				Equal Variance Test:	Passed	(P = 0,470)
	2.89	3.01	2.84
	2.91	3.08	2.86				Group Name	N	Missing	Mean	Std Dev	SEM
	2.78	2.91	2.92				tub> +	69	0	2973	0,130	0,0156
	3.14	2.91	2.78				dilp8IR/+	94	0	2971	0,111	0,0115
	3.01	2.8	2.85				tub>dilp8-IR	69	0	2890	0,105	0,0127
	3.03	3.2	2.91
	3.08	2.69	2.99				Source of Variation	DF	SS	MS	F	P
	3.02	2.72	2.98				Between Groups	2	0,328	0,164	12332	<0,001
	3	2.91	2.72				Residual	229	3049	0,0133
	3.06	2.82	3.03				Total	231	3378
	2.9	3.25	2.9
	2.8	3.1	3.03				The differences in the mean values among the treatment groups are greater than would be expected by chance; there is a statistically significant difference (P = <0,001).
	2.84	3.14	3.07
	3.33	3.02	2.75
	2.91	3.13	2.98				All Pairwise Multiple Comparison Procedures (Student-Newman-Keuls Method) :
	2.98	3.07	3.05
	3.21	3.09	2.75				Comparisons for factor:
	2.99	3.11	2.85				Comparison	Diff of Means	p	q	P	P<0,050
	3.06	2.79	2.8				tub> + vs. tub>dilp8-IR	0,0838	3	6030	<0,001	Yes
	3.09	3.08	2.78				tub> + vs. dilp8IR/+	0,00259	2	0,200	0,887	No
	3.02	2.9	3.06				dilp8IR/+ vs. tub>dilp8-IR	0,0812	2	6276	<0,001	Yes
	2.97	3.2	2.81
	2.92	2.84	2.85
	2.93	2.9	2.91
	2.87	2.93	2.79
	2.97	2.78	2.95
	3.17	3.08	3.04
	3.01	2.93	2.7
	3.07	3.21	2.68
	3.22	2.99	2.86
	2.97	3.06	2.88
	2.89	3.12	2.82
	2.6	2.99	2.79
	2.97	2.99	3.07
	2.91	2.9	2.91
	2.77	3	2.94
	2.96	3.01	2.98
	3.05	2.97	2.82
	2.97	2.97	3.06
	3.2	2.89	3
	3.13	2.92	2.92
	2.89	2.84	2.86
	2.84	2.94	2.82
	2.88	3.03	2.84
	2.94	3.05	2.78
	2.87	2.89	2.94
	2.82	2.93	2.65
	2.89	2.94	2.98
	2.94	3	2.9
	2.82	3	2.88
	3.11	2.88	3.02
	2.91	3.02	2.75
	2.9	2.89	2.97
	3.17	2.89	2.82
	3.08	2.99	2.96
	3.07	2.89	2.95
	2.7	2.96	2.89
	2.95	3.06	2.71
	3.11	2.73	2.8
	2.96	3	2.88
	3	2.78	2.79
		3.04
		2.91
		3.03
		2.94
		3.08
		3
		2.88
		2.95
		2.95
		2.92
		2.84
		2.98
		2.86
		3.06
		2.99
		3.07
		2.98
		2.98
		3.15
		3.02
		2.91
		2.86
		3.02
		2.87
		3.04

## Sheet: S1-G
	Aspect ratio
N-->	55	67	38	61
	1 >dilp8-IR(HMS06016) + dcr	2 P{CaryP}attP2>dilp8-IR(HMS06016) + dcr	3 arm>dilp8-IR(HMS06016) + dcr	4 da>dilp8-IR(HMS06016) + dcr			One Way Analysis of Variance
	3.15696	2.82372	2.75763	2.99335
	2.96366	2.69456	2.78439	3.01687			Data source: Data 1 in da arm dilp8IR for paper
	2.91964	2.72731	2.80456	3.00006
	2.78571	2.92876	2.8744	2.98383			Normality Test (Shapiro-Wilk)	Failed	(P < 0,050)
	2.98741	2.66839	2.81664	2.9573
	2.85066	2.91391	2.82515	2.97766
	2.93568	2.91285	2.79144	3.21243			Test execution ended by user request, ANOVA on Ranks begun
	2.88369	2.8786	2.8565	3.01259
	2.75939	2.78801	2.91196	2.95136			Kruskal-Wallis One Way Analysis of Variance on Ranks	jueves, febrero 04, 2021, 15:59:44
	2.79364	2.81183	2.84649	2.88919
	2.89218	2.79619	2.89351	3.3189			Data source: Data 1 in da arm dilp8IR for paper
	3.05479	2.89314	2.75293	2.81453
	2.80226	2.84408	2.76887	3.26687			Group	N	Missing	Median	0.25	0.75
	2.91167	2.96798	2.87729	3.0229			1 >dilp8-IR(HMS06016) + dcr	55	0	2866	2794	2926
	2.8073	2.62514	3.02514	2.85043			2 PCaryPattP2>dilp8-IR(HMS06	67	0	2800	2739	2879
	2.75368	2.73711	2.95128	2.94855			3 arm>dilp8-IR(HMS06016) + dcr	38	0	2788	2685	2880
	3.23223	2.76335	2.7342	2.8612			4 da>dilp8-IR(HMS06016) + dcr	61	0	2993	2904	3126
	2.87258	2.71357	2.68099	3.16205
	3.00596	2.76383	2.64039	3.00601			H = 67,995 with 3 degrees of freedom. (P = <0,001)
	2.7451	2.81921	3.11303	2.93337
	2.95309	2.73912	2.69656	3.01113			The differences in the median values among the treatment groups are greater than would be expected by chance; there is a statistically significant difference (P = <0,001)
	2.91249	2.66996	2.36456	3.43297
	2.92556	2.56838	2.81092	2.91035			To isolate the group or groups that differ from the others use a multiple comparison procedure.
	3.06651	2.80036	2.99983	3.01135
	2.79757	2.91371	2.605	3.36451
	2.87209	2.72801	2.85985	2.92152			All Pairwise Multiple Comparison Procedures (Dunn's Method) :
	2.89688	2.79913	2.88662	3.03141
	2.90563	2.90635	3.03994	2.98942			Comparison	Diff of Ranks	Q	P<0,05
	2.85021	2.78782	2.75203	2.93735			4 da>dilp8-IR vs 3 arm>dilp8-I	87418	6615	Yes
	3.03948	2.68586	2.65414	2.89562			4 da>dilp8-IR vs 2 PCaryPatt	83235	7356	Yes
	2.95402	2.83288	2.62746	2.94255			4 da>dilp8-IR vs 1 >dilp8-IR(H	50314	4232	Yes
	2.67499	2.74671	2.6857	2.94297			1 >dilp8-IR(H vs 3 arm>dilp8-I	37104	2751	Yes
	2.76344	2.91001	2.5125	3.05782			1 >dilp8-IR(H vs 2 PCaryPatt	32920	2830	Yes
	2.77094	2.6961	2.54089	3.08506			2 PCaryPatt vs 3 arm>dilp8-I	4184	0,322	No
	2.87444	2.88022	2.73479	3.12689
	2.88799	2.70286	2.89693	2.90165
	2.81292	2.81888	2.74043	3.05422			Note: The multiple comparisons on ranks do not include an adjustment for ties.
	2.84068	2.79243	2.42469	2.7808
	2.75003	2.80074		2.88594
	2.8168	2.80392		3.17282
	2.84611	2.78266		2.66499
	2.84317	2.76463		2.8302
	3.04401	2.86802		2.7578
	2.75444	2.91046		3.12631
	2.8947	2.79883		3.17488
	2.73029	2.80131		3.05222
	2.86639	2.84109		2.68009
	2.86649	2.8824		3.17652
	2.75148	2.98726		3.13701
	2.8182	2.76614		2.75244
	2.85006	2.84646		3.07661
	2.79359	2.99436		3.12487
	2.95718	2.93149		2.81302
	2.84358	2.75112		3.23171
	2.77761	2.98882		2.87006
		2.79237		3.37267
		2.78709		2.98876
		2.769		2.94022
		2.84794		3.01047
		2.61152		3.38857
		2.68066		2.90547
		2.8664
		2.80675
		2.7131
		2.83059
		2.94968
		2.64637

## Sheet: S1-I
		Aspect ratio
N-->	60	41	0
	dilp8KO +	dilp8KO HM
	2.8	3.04734
	2.73371	3.57143					t-test	viernes, marzo 13, 2020, 12:00:40
	3.18	3.30986
	2.91071	2.95					Data source: Data 1 in Notebook1
	2.80303	3.12575
	2.79143	3.00329					Normality Test (Shapiro-Wilk)	Passed	(P = 0,258)
	2.72099	3.17825
	2.96697	3.09836					Equal Variance Test:	Passed	(P = 0,811)
	2.71429	3.10231
	2.95963	3.28966					Group Name	N	Missing	Mean	Std Dev	SEM
	2.53892	3.05172					dilp8KO +	60	0	2892	0,143	0,0185
	3.22222	3.33117					dilp8KO HM	41	0	3207	0,153	0,0239
	2.84257	3.4386
	2.78592	3.17378					Difference	-0,315
	2.63788	3.06473
	2.91931	3.24585					t = -10,569 with 99 degrees of freedom.
	3	3.13622
	2.82544	3.16667					95 percent two-tailed confidence interval for difference of means: -0,374 to -0,256
	2.76825	3.12303
	2.86866	3.31229					Two-tailed P-value = 6,314E-018
	2.93548	3.14569
	2.71831	3.18387					The difference in the mean values of the two groups is greater than would be expected by chance; there is a statistically significant difference between the input groups (P = <0,001).
	3.0505	3.1208
	2.99355	3.04615					One-tailed P-value = 3,157E-018
	2.90313	3.30877
	2.89902	3.5					The sample mean of group dilp8KO HM exceeds the sample mean of group dilp8KO + by an amount that is greater than would be expected by chance, rejecting the hypothesis that the population mean of group dilp8KO + is greater than or equal to the population mean of group dilp8KO HM. (P = <0,001).
	3.15069	3.57914
	2.84638	3.3129					Power of performed two-tailed test with alpha = 0,050: 1,000
	2.7913	3.14603
	2.76774	3.40351					Power of performed one-tailed test with alpha = 0,050: 1,000
	2.80308	3.17742
	2.89308	3.22333
	2.90461	2.92203
	2.81346	3.12581
	2.9802	3.18461
	2.94737	3.32698
	2.83478	3.31333
	2.9746	3.2375
	2.94921	3.21053
	3.02712	3.26599
	2.94231	3.01948
	2.93272
	2.85714
	2.59143
	2.78413
	3.11429
	2.98658
	2.78571
	2.77126
	2.93787
	2.9052
	3.07302
	3.07119
	2.94833
	2.7067
	2.99007
	2.95758
	2.77879
	2.98834
	3.21379
