# Supplementary material for: The steroid-hormone ecdysone coordinates parallel pupariation neuromotor and morphogenetic subprograms via epidermis-to-neuron Dilp8-Lgr3 signal induction
Source: Nat Commun. 2021 Jun 7;12:3328. doi: 10.1038/s41467-021-23218-5 (PMC8184853; doi:10.1038/s41467-021-23218-5)
Supplement: Supplementary file 14 — Source Data [file 41467_2021_23218_MOESM14_ESM.zip › Fig 2.xlsx]

## Sheet: 2A
	Expression of dilp8 in staged wt larvae
	dilp8/rp49									dilp8/rp49 log10 transformed for statistical analysis
																		One Way Analysis of Variance
	wandering	preWPP	T0	T30	T60	T90	T120			wandering	preWPP	T0	T30	T60	T90	T120
2016-12-01	0.0364953	34.9896	38.4219	2.84584	0.185418	0.154305	0.30861		2016-12-01	-1.43776	1.54394	1.58458	0.454211	-0.731847	-0.81162	-0.51059		Data source: Data 1 in Figure 2A qPCR dilp8 WT rp49-100
2016-09-30	0.013451	6.42571	12.9408	13.7262	0.160858	0.107608	0.124901		2016-09-30	-1.87125	0.807921	1.11196	1.13755	-0.793558	-0.968156	-0.903434
2016-09-09	0.235509	20.4475	11.744	2.77763	0.454974	0.55627	0.373416		2016-09-09	-0.627992	1.31064	1.06982	0.443675	-0.342013	-0.254715	-0.427807		Normality Test (Shapiro-Wilk)	Passed	(P = 0,702)
2016-07-29	0.0271518		17.115						2016-07-29	-1.5662		1.23338
2016-05-29	0.0054881		6.50038						2016-05-29	-2.26058		0.812938						Equal Variance Test:	Passed	(P = 0,762)
2016-08-12			32.9877						2016-08-12			1.51835
																		Group Name	N	Missing	Mean	Std Dev	SEM
																		log - wandering	5	0	-1553	0,606	0,271
																		log - preWPP	3	0	1221	0,376	0,217
																		log - T0	6	0	1222	0,291	0,119
																		log - T30	3	0	0,678	0,398	0,230
																		log - T60	3	0	-0,622	0,245	0,141
																		log - T90	3	0	-0,678	0,375	0,216
																		log - T120	3	0	-0,614	0,254	0,147
																		Source of Variation	DF	SS	MS	F	P
																		Between Groups	6	30529	5088	31986	<0,001
																		Residual	19	3022	0,159
																		Total	25	33551
																		The differences in the mean values among the treatment groups are greater than would be expected by chance; there is a statistically significant difference (P = <0,001).
																		All Pairwise Multiple Comparison Procedures (Student-Newman-Keuls Method) :
																		Comparisons for factor:
																		Comparison	Diff of Means	p	q	P	P<0,050
																		log - T0 vs. log - wandering	2775	7	16247	<0,001	Yes
																		log - T0 vs. log - T90	1900	6	9528	<0,001	Yes
																		log - T0 vs. log - T60	1844	5	9248	<0,001	Yes
																		log - T0 vs. log - T120	1836	4	9206	<0,001	Yes
																		log - T0 vs. log - T30	0,543	3	2725	0,159	No
																		log - T0 vs. log - preWPP	0,00100	2	0,00503	0,997	Do Not Test
																		log - preWPP vs. log - wander	2774	6	13467	<0,001	Yes
																		log - preWPP vs. log - T90	1899	5	8247	<0,001	Yes
																		log - preWPP vs. log - T60	1843	4	8005	<0,001	Yes
																		log - preWPP vs. log - T120	1835	3	7968	<0,001	Yes
																		log - preWPP vs. log - T30	0,542	2	2355	0,112	Do Not Test
																		log - T30 vs. log - wandering	2231	5	10833	<0,001	Yes
																		log - T30 vs. log - T90	1357	4	5891	0,003	Yes
																		log - T30 vs. log - T60	1301	3	5650	0,002	Yes
																		log - T30 vs. log - T120	1292	2	5613	<0,001	Yes
																		log - T120 vs. log - wandering	0,939	4	4558	0,021	Yes
																		log - T120 vs. log - T90	0,0642	3	0,279	0,979	No
																		log - T120 vs. log - T60	0,00853	2	0,0370	0,979	Do Not Test
																		log - T60 vs. log - wandering	0,930	3	4517	0,013	Yes
																		log - T60 vs. log - T90	0,0557	2	0,242	0,866	Do Not Test
																		log - T90 vs. log - wandering	0,875	2	4246	0,007	Yes
																		A result of "Do Not Test" occurs for a comparison when no significant difference is found between two means that enclose that comparison. For example, if you had four means sorted in order, and found no difference between means 4 vs. 2, then you would not test 4 vs. 3 and 3 vs. 2, but still test 4 vs. 1 and 3 vs. 1 (4 vs. 3 and 3 vs. 2 are enclosed by 4 vs. 2: 4 3 2 1). Note that not testing the …
																		labelling
																		A: 2-3-4
																		B: 2-5
																		C: 5-6-7

## Sheet: 2B
	dilp8 expression in the whole animal and dissected tissues
	whole		carcass		inner tissues
	larva	WPP	larva	WPP	larva	WPP
	0.131111	538.893	0.0997082	652.058	0.0633222	6.05806
	0.33771	762.11	0.0657829	501.066	0.0471649	5.81128
	0.0618045	291.804	0.882003	1002.13	0.102511	1.0273
	log10
	whole		carcass		inner tissues
	larva	WPP	larva	WPP	larva	WPP		One Way Analysis of Variance
	-0.882362	2.7315	-1.00127	2.81429	-1.19844	0.782334
	-0.471456	2.88202	-1.18189	2.69989	-1.32638	0.764272		Data source: Data 1 in qPCR dissected tissues - rp49-100
	-1.20898	2.46509	-0.0545297	3.00092	-0.989228	0.0116969
								Normality Test (Shapiro-Wilk)	Passed	(P = 0,940)
								Equal Variance Test:	Passed	(P = 0,745)
								Group Name	N	Missing	Mean	Std Dev	SEM
								L-whole	3	0	-0,854	0,370	0,213
								L-carcass	3	0	2693	0,211	0,122
								L-inner	3	0	-0,746	0,606	0,350
								WPP_whole	3	0	2838	0,152	0,0877
								WPP-carcass	3	0	-1171	0,170	0,0983
								WPP-inner	3	0	0,519	0,440	0,254
								Source of Variation	DF	SS	MS	F	P
								Between Groups	5	49331	9866	74623	<0,001
								Residual	12	1587	0,132
								Total	17	50918
								The differences in the mean values among the treatment groups are greater than would be expected by chance; there is a statistically significant difference (P = <0,001).
								All Pairwise Multiple Comparison Procedures (Student-Newman-Keuls Method) :
								Comparisons for factor:
								Comparison	Diff of Means	p	q	P	P<0,050
								WPP_whole vs. WPP-carcass	4010	6	19100	<0,001	Yes
								WPP_whole vs. L-whole	3693	5	17590	<0,001	Yes
								WPP_whole vs. L-inner	3584	4	17073	<0,001	Yes
								WPP_whole vs. WPP-inner	2319	3	11046	<0,001	Yes
								WPP_whole vs. L-carcass	0,145	2	0,693	0,633	No
								L-carcass vs. WPP-carcass	3864	5	18407	<0,001	Yes
								L-carcass vs. L-whole	3547	4	16897	<0,001	Yes
								L-carcass vs. L-inner	3439	3	16380	<0,001	Yes
								L-carcass vs. WPP-inner	2173	2	10353	<0,001	Yes
								WPP-inner vs. WPP-carcass	1691	4	8054	<0,001	Yes
								WPP-inner vs. L-whole	1374	3	6544	0,002	Yes
								WPP-inner vs. L-inner	1265	2	6027	0,001	Yes
								L-inner vs. WPP-carcass	0,425	3	2027	0,356	No
								L-inner vs. L-whole	0,108	2	0,516	0,722	Do Not Test
								L-whole vs. WPP-carcass	0,317	2	1510	0,307	Do Not Test
								A result of "Do Not Test" occurs for a comparison when no significant difference is found between two means that enclose that comparison. For example, if you had four means sorted in order, and found no difference between means 4 vs. 2, then you would not test 4 vs. 3 and 3 vs. 2, but still test 4 vs. 1 and 3 vs. 1 (4 vs. 3 and 3 vs. 2 are enclosed by 4 vs. 2: 4 3 2 1). Note that not testing the …
								labels
								A: 2-4
								B:1-3-5

## Sheet: 2CD
	dilp8 and pale expression in response to 20HE in vitro									dilp8 3hr EtOH vs 20HE								dilp8 6hr EtOH vs 20HE								pale 3hr EtOH vs 20HE								pale 6hr EtOH vs 20HE
			dilp8 T0	dilp8 T3h EtOH	dilp8 T3h 20HE	dilp8 T6h EtOH	dilp8 T6h 20HE			t-test								t-test								t-test	jueves, agosto 06, 2020, 16:47:11							t-test	jueves, agosto 06, 2020, 14:54:27
		Biosample 1	0.00724996	0.00769884	0.0119973	0.0103602	0.183501
	Mean Cq	Biosample 2	0.00230746	0.00496906	0.0188041	0.0036041	0.127084			Data source: Data 1 in 20HE								Data source: Data 1 in 20HE								Data source: Data 1 in 20HE								Data source: Data 1 in 20HE
		Biosample 3	0.00677228	0.00338614	0.0443637	0.00821337	0.125624
										Normality Test (Shapiro-Wilk)	Passed	(P = 0,521)						Normality Test (Shapiro-Wilk)	Passed	(P = 0,200)						Normality Test (Shapiro-Wilk)	Passed	(P = 0,262)						Normality Test (Shapiro-Wilk)	Passed	(P = 0,231)
										Equal Variance Test:	Passed	(P = 0,274)						Equal Variance Test:	Passed	(P = 0,451)						Equal Variance Test:	Passed	(P = 0,358)						Equal Variance Test:	Passed	(P = 0,796)
			TH T0	TH T3h EtOH	TH T3h 20HE	TH T6h EtOH	TH T6h 20HE			Group Name	N	Missing	Mean	Std Dev	SEM			Group Name	N	Missing	Mean	Std Dev	SEM			Group Name	N	Missing	Mean	Std Dev	SEM			Group Name	N	Missing	Mean	Std Dev	SEM
		Biosample 1	1.17055	1.5553	7.5712	2.56778	11.5023			dilp8 T3h EtOH	3	0	0,00535	0,00218	0,00126			dilp8 T6h EtOH	3	0	0,00739	0,00345	0,00199			TH T3h EtOH	3	0	1440	0,216	0,125			TH T6h EtOH	3	0	5621	3396	1960
	Mean Cq	Biosample 2	0.0819293	1.19101	2.62477	9.27827	6.44802			dilp8 T3h 20HE	3	0	0,0251	0,0171	0,00985			dilp8 T6h 20HE	3	0	0,145	0,0330	0,0191			TH T3h 20HE	3	0	6122	3044	1757			TH T6h 20HE	3	0	7278	3877	2238
		Biosample 3	0.508337	1.57519	8.17106	5.01827	3.88305
										Difference	-0,0197							Difference	-0,138							Difference	-4682							Difference	-1656
										t = -1,984 with 4 degrees of freedom.								t = -7,204 with 4 degrees of freedom.								t = -2,657 with 4 degrees of freedom.								t = -0,557 with 4 degrees of freedom.
										95 percent two-tailed confidence interval for difference of means: -0,0473 to 0,00787								95 percent two-tailed confidence interval for difference of means: -0,191 to -0,0848								95 percent two-tailed confidence interval for difference of means: -9,573 to 0,210								95 percent two-tailed confidence interval for difference of means: -9,918 to 6,605
										Two-tailed P-value = 0,118								Two-tailed P-value = 0,00197								Two-tailed P-value = 0,0565								Two-tailed P-value = 0,607
										The difference in the mean values of the two groups is not great enough to reject the possibility that the difference is due to random sampling variability. There is not a statistically significant difference between the input groups (P = 0,118).								The difference in the mean values of the two groups is greater than would be expected by chance; there is a statistically significant difference between the input groups (P = 0,002).								The difference in the mean values of the two groups is not great enough to reject the possibility that the difference is due to random sampling variability. There is not a statistically significant difference between the input groups (P = 0,057).								The difference in the mean values of the two groups is not great enough to reject the possibility that the difference is due to random sampling variability. There is not a statistically significant difference between the input groups (P = 0,607).
										One-tailed P-value = 0,0591								One-tailed P-value = 0,000984								One-tailed P-value = 0,0283								One-tailed P-value = 0,304
										The sample mean of group dilp8 T3h 20HE does not exceed the sample mean of the group dilp8 T3h EtOH by an amount great enough to exclude the possibility that the difference is due to random sampling variability. The hypothesis that the population mean of group dilp8 T3h EtOH is greater than or equal to the population mean of group dilp8 T3h 20HE cannot be rejected. (P = 0,059).								The sample mean of group dilp8 T6h 20HE exceeds the sample mean of group dilp8 T6h EtOH by an amount that is greater than would be expected by chance, rejecting the hypothesis that the population mean of group dilp8 T6h EtOH is greater than or equal to the population mean of group dilp8 T6h 20HE. (P = <0,001).								The sample mean of group TH T3h 20HE exceeds the sample mean of group TH T3h EtOH by an amount that is greater than would be expected by chance, rejecting the hypothesis that the population mean of group TH T3h EtOH is greater than or equal to the population mean of group TH T3h 20HE. (P = 0,028).								The sample mean of group TH T6h 20HE does not exceed the sample mean of the group TH T6h EtOH by an amount great enough to exclude the possibility that the difference is due to random sampling variability. The hypothesis that the population mean of group TH T6h EtOH is greater than or equal to the population mean of group TH T6h 20HE cannot be rejected. (P = 0,304).
										Power of performed two-tailed test with alpha = 0,050: 0,332								Power of performed two-tailed test with alpha = 0,050: 0,999								Power of performed two-tailed test with alpha = 0,050: 0,523								Power of performed two-tailed test with alpha = 0,050: 0,072
										The power of the performed test (0,332) is below the desired power of 0,800.								Power of performed one-tailed test with alpha = 0,050: 1,000								Power of performed one-tailed test with alpha = 0,050: 0,705								The power of the performed test (0,072) is below the desired power of 0,800.
										Less than desired power indicates you are less likely to detect a difference when one actually exists. Negative results should be interpreted cautiously.																								Less than desired power indicates you are less likely to detect a difference when one actually exists. Negative results should be interpreted cautiously.
										Power of performed one-tailed test with alpha = 0,050: 0,499																								Power of performed one-tailed test with alpha = 0,050: 0,120
										The power of the performed test (0,499) is below the desired power of 0,800.																								The power of the performed test (0,120) is below the desired power of 0,800.
										Less than desired power indicates you are less likely to detect a difference when one actually exists. Negative results should be interpreted cautiously.																								Less than desired power indicates you are less likely to detect a difference when one actually exists. Negative results should be interpreted cautiously.

## Sheet: 2F
Effect of the knockdown of EcR in epidermal cells on the AR of pupae
50	83	60	47	45	39
1 ppl-G4 / +	2 ppl>EcR-IR	3 Eip71CD-GAL4 / +	4 Eip71CD>EcR-IR	5 A58-GAL4 / +	6 A58>EcR-IR			One Way Analysis of Variance
2.85111	3.08748	2.81169	3.6873	3.02516	3.70647
2.95032	3.125	3.01325	3.26255	2.93252	4.01034			Data source: Data 1 in Epidermis AR
2.80204	2.91505	2.94872	3.15613	2.9593	4.23949
2.81397	3.03408	2.91083	4.68029	3.05732	4.19048			Normality Test (Shapiro-Wilk)	Failed	(P < 0,050)
2.86099	3.01849	3.05517	3.33482	2.96875	4.9768
2.80861	2.89238	2.94194	3.74141	2.99375	4.17001
3.01034	2.8579	2.78488	3.87018	2.81111	4.771			Test execution ended by user request, ANOVA on Ranks begun
2.98713	2.9418	2.74214	3.98741	2.97059	4.69458
2.90322	2.95667	2.7871	3.90425	2.91304	4.27572			Kruskal-Wallis One Way Analysis of Variance on Ranks	jueves, marzo 04, 2021, 16:11:27
3.12842	3.08455	3.01274	3.84453	3	4.36462
2.82424	2.94742	2.89024	3.35922	3.01149	4.45051			Data source: Data 1 in Epidermis AR
2.8739	2.81661	3.05844	4.53088	2.80328	4.09151
2.74905	3.02389	2.86709	3.82243	2.82967	4.4651			Group	N	Missing	Median	0.25	0.75
2.66615	2.75276	2.88667	3.19951	2.91713	4.65359			1 A58> +	45	0	2959	2867	3011
3.18287	2.88652	2.91358	3.98851	3.19108	3.72688			2 A58>EcR-IR	39	0	4451	4075	4707
2.72526	2.80145	2.79739	3.52079	2.84615	5.0552			3 Eip71CD> +	60	0	2902	2825	2948
2.93702	3.06852	2.77914	3.28649	3.01143	4.60408			4 Eip71CD>EcR-IR	48	0	3714	3396	3904
3.14106	2.86874	2.79503	3.90293	3	4.36013			5 ppl> +	50	0	2935	2824	3016
3.13572	2.97781	2.83544	3.42594	2.84066	3.56243			6 ppl >EcR-IR	83	0	3011	2922	3087
2.95259	2.93846	2.72892	5.12264	2.94375	3.95051
2.91664	3.02238	2.89677	3.62491	2.99383	4.55642			H = 198,795 with 5 degrees of freedom. (P = <0,001)
2.82211	2.87496	3.15232	3.65998	2.92169	3.36463
2.9815	2.93565	2.94194	3.38921	3.08333	4.70724			The differences in the median values among the treatment groups are greater than would be expected by chance; there is a statistically significant difference (P = <0,001)
2.93246	3.11412	2.91613	3.63831	3.14557	4.64145
2.99933	3.24051	2.88312	3.11826	2.80473	5.21523			To isolate the group or groups that differ from the others use a multiple comparison procedure.
3.13541	3.06394	2.8961	3.63278	2.95506	4.56768
2.9278	2.95904	2.92105	3.41738	2.98837	4.07489
2.90041	3.03595	2.82143	3.83635	3.11875	3.43159			All Pairwise Multiple Comparison Procedures (Dunn's Method) :
2.66484	3.13908	2.89091	4.40043	2.85455	3.36587
3.07769	3.14661	2.91558	3.85066	3.01863	5.1233			Comparison	Diff of Ranks	Q	P<0,05
2.84312	2.96607	2.97386	3.45014	3.07742	4.95386			2 A58>EcR-IR vs 3 Eip71CD> +	209935	10862	Yes
3.0811	2.97507	2.74138	5.02747	2.98758	5.74925			2 A58>EcR-IR vs 5 ppl> +	188324	9381	Yes
3.01839	2.92194	2.79394	3.56688	2.93939	6.3459			2 A58>EcR-IR vs 1 A58> +	175821	8553	Yes
2.84577	3.01064	2.87952	3.26349	3.03659	4.28768			2 A58>EcR-IR vs 6 ppl >EcR-IR	146768	8046	Yes
2.7751	3.19152	2.77439	3.7832	2.79651	4.17571			2 A58>EcR-IR vs 4 Eip71CD>EcR	35119	1734	No
2.78391	3.08748	3.02516	4.60748	2.82759	4.68607			4 Eip71CD>EcR vs 3 Eip71CD> +	174817	9607	Yes
2.94476	3.125	2.86061	3.67041	2.9887	4.62014			4 Eip71CD>EcR-IR vs 5 ppl> +	153205	8069	Yes
2.94345	2.91505	2.90066	3.90425	3.09375	4.87849			4 Eip71CD>EcR-IR vs 1 A58> +	140703	7217	Yes
3.09332	3.03408	2.84663	3.98297	2.83616	4.01689			4 Eip71CD>EcR vs 6 ppl >EcR-IR	111649	6553	Yes
2.84913	3.01849	2.85135	3.93565	2.8011				6 ppl >EcR-IR vs 3 Eip71CD> +	63168	3967	Yes
3.01563	2.89238	3.01325	3.49981	2.92727				6 ppl >EcR-IR vs 5 ppl> +	41556	2470	No
2.8286	2.8579	2.96753	3.16225	2.96407				6 ppl >EcR-IR vs 1 A58> +	29054	1670	Do Not Test
3.01212	2.9418	2.92073	3.81095	2.91573				1 A58> + vs 3 Eip71CD> +	34114	1841	No
2.80842	2.95667	3	3.84215	2.87879				1 A58> + vs 5 ppl> +	12502	0,648	Do Not Test
3.06321	3.08455	3.07051	4.14939	2.89266				5 ppl> + vs 3 Eip71CD> +	21612	1201	Do Not Test
2.97796	2.94742	2.90303	3.89691
2.80892	2.81661	2.96273	3.20628
3.18295	3.02389	2.98675						Note: The multiple comparisons on ranks do not include an adjustment for ties.
2.99795	2.75276	2.92258
3.02256	2.88652	2.93827
	2.80145	2.9321
	3.06852	2.84848
	2.86874	2.90789
	2.97781	2.89677
	2.93846	2.78344
	3.02238	2.91156
	2.87496	2.78659
	2.93565	2.94545
	3.11412	3.01342
	3.24051	2.81818
	3.06394
	2.95904
	3.03595
	3.13908
	3.14661
	2.96607
	2.97507
	2.92194
	3.01064
	3.19152
	3.07781
	2.96458
	3.3053
	3.05485
	3.1042
	3.27869
	3.25831
	2.85975
	3.06859
	3.04376
	3.11517
	3.54123
	3.16517

## Sheet: 2G
repeat 1						repeat 2						3rd repeat
	108h	T0	108h + EcRI	T0+EcRI			108h	T0	108h + EcRI	T0+EcRI			108h	T0	108h + EcRI	T0+EcRI				One Way Analysis of Variance	on log10 transformed data
>EcR-IR/+	0.0107907	4.96475				>EcR-IR/+	0.0078879	5.55527				>EcR-IR/+	0.00556471	4.74757
A58>	0.00631428	9.14963	0.00997031	0.0357563		A58>	0.00555187	6.59112	0.0152737	0.130657		A58>	0.00734268	4.42964	0.0139575	0.146319				Data source: Data 1 in Notebook4
Eip71CD>	0.00467727	5.99004	0.0203751	0.380385		Eip71CD>	0.0185452	5.21327	0.0233655	0.181812		Eip71CD>	----	3.25771	0.148362	0.257122
ppl>	0.00681661	4.2538	0.0055941	3.20802		ppl>	0.0113896	4.35354	0.0827856	20.829		ppl>	0.00824188	8.07721	0.0114688	2.7905				Normality Test (Shapiro-Wilk)	Passed	(P = 0,087)
																				Equal Variance Test:	Passed	(P = 0,609)
	>EcR-IR/+	>EcR-IR/+		A58>	A58>	A58>	A58>		Eip71CD>	Eip71CD>	Eip71CD>	Eip71CD>		ple>	ple>	ple>	ple>			Group Name	N	Missing	Mean	Std Dev	SEM
	108h	T0		108h	T0	108h + EcRI	T0+EcRI		108h	T0	108h + EcRI	T0+EcRI		108h	T0	108h + EcRI	T0+EcRI			1 >EcR-IR/+ 108h	3	0	-2108	0,144	0,0831
repeat 1	0.0107907	4.96475		0.00631428	9.14963	0.00997031	0.0357563		0.00467727	5.99004	0.0203751	0.380385		0.0214632	7.80665	0.027744	9.33861			2 >EcR-IR/+ T0	3	0	0,706	0,0352	0,0203
repeat 2	0.0078879	5.55527		0.00555187	6.59112	0.0152737	0.130657		0.0185452	5.21327	0.0233655	0.181812		0.00910278	4.63914	0.0510194	6.23558			3 A58> 108h	3	0	-2196	0,0608	0,0351
repeat 3	0.00556471	4.74757		0.00734268	4.42964	0.0139575	0.146319			3.25771	0.148362	0.257122		0.00935869	3.92817	0.00527672	0.244944			4 A58> T0	3	0	0,809	0,158	0,0911
																				5 A58> 108h + EcRI	3	0	-1891	0,0976	0,0564
																				6 A58> T0+EcRI	3	0	-1055	0,340	0,196
																				7 Eip71CD> 108h	2	0	-2031	0,423	0,299
																				8 Eip71CD> T0	3	0	0,669	0,139	0,0800
	1 >EcR-IR/+ 108h	2 >EcR-IR/+ T0	3 A58> 108h	4 A58> T0	5 A58> 108h + EcRI	6 A58> T0+EcRI	7 Eip71CD> 108h	8 Eip71CD> T0	9 Eip71CD> 108h + EcRI	10 Eip71CD> T0+EcRI	11 ppl> 108h	12 ppl> T0	13 ppl> 108h + EcRI	14 ppl> T0+EcRI						9 Eip71CD> 108h + EcRI	3	0	-1384	0,482	0,278
repeat 1	0.0107907	4.96475	0.00631428	9.14963	0.00997031	0.0357563	0.00467727	5.99004	0.0203751	0.380385	0.00681661	4.2538	0.0055941	3.20802						10 Eip71CD> T0+EcRI	3	0	-0,583	0,160	0,0926
repeat 2	0.0078879	5.55527	0.00555187	6.59112	0.0152737	0.130657	0.0185452	5.21327	0.0233655	0.181812	0.0113896	4.35354	0.0827856	20.829						11 ppl> 108h	3	0	-2065	0,113	0,0651
repeat 3	0.00556471	4.74757	0.00734268	4.42964	0.0139575	0.146319	---	3.25771	0.148362	0.257122	0.00824188	8.07721	0.0114688	2.7905						12 ppl> T0	3	0	0,725	0,158	0,0912
																				13 ppl> 108h + EcRI	3	0	-1758	0,606	0,350
																				14 ppl> T0+EcRI	3	0	0,757	0,487	0,281
	log10 data																			Source of Variation	DF	SS	MS	F	P
	1 >EcR-IR/+ 108h	2 >EcR-IR/+ T0	3 A58> 108h	4 A58> T0	5 A58> 108h + EcRI	6 A58> T0+EcRI	7 Eip71CD> 108h	8 Eip71CD> T0	9 Eip71CD> 108h + EcRI	10 Eip71CD> T0+EcRI	11 ppl> 108h	12 ppl> T0	13 ppl> 108h + EcRI	14 ppl> T0+EcRI						Between Groups	13	61776	4752	54159	<0,001
repeat 1	-1.96695	0.695897	-2.19968	0.961403	-2.00129	-1.44665	-2.33001	0.77743	-1.6909	-0.419777	-2.16643	0.628778	-2.25227	0.506237						Residual	27	2369	0,0877
repeat 2	-2.10304	0.744705	-2.25556	0.818959	-1.81606	-0.883867	-1.73177	0.717111	-1.63143	-0.740376	-1.94349	0.638843	-1.08205	1.31867						Total	40	64145
repeat 3	-2.25456	0.676471	-2.13415	0.646368	-1.85519	-0.834699	---	0.512912	-0.828679	-0.589861	-2.08397	0.907261	-1.94048	0.445682
																				The differences in the mean values among the treatment groups are greater than would be expected by chance; there is a statistically significant difference (P = <0,001).
																				All Pairwise Multiple Comparison Procedures (Holm-Sidak method):
																				Overall significance level = 0,05
																				Comparisons for factor:
																				Comparison	Diff of Means	t	P	P<0,050
																				2 >EcR-IR/+ vs. 1 >EcR-IR/+	2814	11634	<0,001	Yes
																				4 A58> T0 vs. 3 A58> 108h	3005	12426	<0,001	Yes
																				4 A58> T0 vs. 6 A58> T0+EcRI	1864	7707	<0,001	Yes
																				8 Eip71CD> vs. 10 Eip71CD>	1252	5179	<0,001	Yes
																				8 Eip71CD> vs. 7 Eip71CD>	2700	9985	<0,001	Yes
																				12 ppl> T0 vs. 11 ppl> 108h	2790	11534	<0,001	Yes
																				14 ppl> T0+ vs. 12 ppl> T0	0,0319	0,132	0,999	No
																				1 >EcR-IR/+ vs. 3 A58> 108h	0,0883	0,365	1000	No
																				10 Eip71CD> vs. 1 >EcR-IR/+	1525	6305	<0,001	Yes
																				10 Eip71CD> vs. 11 ppl> 108	1481	6125	<0,001	Yes
																				10 Eip71CD> vs. 13 ppl> 108	1175	4858	0,002	Yes
																				10 Eip71CD> vs. 3 A58> 108h	1613	6670	<0,001	Yes
																				10 Eip71CD> vs. 5 A58> 108h	1308	5406	<0,001	Yes
																				10 Eip71CD> vs. 6 A58> T0+E	0,472	1950	0,831	No
																				10 Eip71CD> vs. 7 Eip71CD>	1448	5353	<0,001	Yes
																				10 Eip71CD> vs. 9 Eip71CD>	0,800	3309	0,087	No
																				11 ppl> 108 vs. 1 >EcR-IR/+	0,0435	0,180	1000	No
																				11 ppl> 108h vs. 3 A58> 108h	0,132	0,545	1000	No
																				12 ppl> T0 vs. 1 >EcR-IR/+	2833	11714	<0,001	Yes
																				12 ppl> T0 vs. 10 Eip71CD>	1308	5409	<0,001	Yes
																				12 ppl> T0 vs. 13 ppl> 108	2483	10267	<0,001	Yes
																				12 ppl> T0 vs. 2 >EcR-IR/+	0,0193	0,0797	0,937	No
																				12 ppl> T0 vs. 3 A58> 108h	2921	12079	<0,001	Yes
																				12 ppl> T0 vs. 5 A58> 108h	2616	10816	<0,001	Yes
																				12 ppl> T0 vs. 6 A58> T0+E	1780	7360	<0,001	Yes
																				12 ppl> T0 vs. 7 Eip71CD>	2756	10192	<0,001	Yes
																				12 ppl> T0 vs. 8 Eip71CD> T0	0,0558	0,231	1000	No
																				12 ppl> T0 vs. 9 Eip71CD>	2109	8719	<0,001	Yes
																				13 ppl> 108 vs. 1 >EcR-IR/+	0,350	1447	0,987	No
																				13 ppl> 108 vs. 11 ppl> 108	0,306	1267	0,996	No
																				13 ppl> 108 vs. 3 A58> 108h	0,438	1812	0,898	No
																				13 ppl> 108 vs. 5 A58> 108h	0,133	0,548	1000	No
																				13 ppl> 108 vs. 7 Eip71CD>	0,273	1008	1000	No
																				14 ppl> T0+ vs. 1 >EcR-IR/+	2865	11846	<0,001	Yes
																				14 ppl> T0+ vs. 10 Eip71CD>	1340	5541	<0,001	Yes
																				14 ppl> T0+ vs. 11 ppl> 108	2821	11666	<0,001	Yes
																				14 ppl> T0+ vs. 13 ppl> 108	2515	10399	<0,001	Yes
																				14 ppl> T0+ vs. 2 >EcR-IR/+	0,0512	0,212	1000	No
																				14 ppl> T0+ vs. 3 A58> 108h	2953	12211	<0,001	Yes
																				14 ppl> T0+ vs. 5 A58> 108h	2648	10947	<0,001	Yes
																				14 ppl> T0+ vs. 6 A58> T0+E	1812	7492	<0,001	Yes
																				14 ppl> T0+ vs. 7 Eip71CD>	2788	10310	<0,001	Yes
																				14 ppl> T0+ vs. 8 Eip71CD>	0,0877	0,363	1000	No
																				14 ppl> T0+ vs. 9 Eip71CD>	2141	8850	<0,001	Yes
																				2 >EcR-IR/+ vs. 10 Eip71CD>	1289	5330	<0,001	Yes
																				2 >EcR-IR/+ vs. 11 ppl> 108	2770	11454	<0,001	Yes
																				2 >EcR-IR/+ vs. 13 ppl> 108	2464	10188	<0,001	Yes
																				2 >EcR-IR/+ vs. 3 A58> 108h	2902	11999	<0,001	Yes
																				2 >EcR-IR/+ vs. 5 A58> 108h	2597	10736	<0,001	Yes
																				2 >EcR-IR/+ vs. 6 A58> T0+E	1761	7280	<0,001	Yes
																				2 >EcR-IR/+ vs. 7 Eip71CD>	2737	10120	<0,001	Yes
																				2 >EcR-IR/+ vs. 8 Eip71CD>	0,0365	0,151	1000	No
																				2 >EcR-IR/+ vs. 9 Eip71CD>	2089	8639	<0,001	Yes
																				4 A58> T0 vs. 1 >EcR-IR/+	2917	12061	<0,001	Yes
																				4 A58> T0 vs. 10 Eip71CD>	1392	5757	<0,001	Yes
																				4 A58> T0 vs. 11 ppl> 108h	2874	11881	<0,001	Yes
																				4 A58> T0 vs. 12 ppl> T0	0,0839	0,347	1000	No
																				4 A58> T0 vs. 13 ppl> 108	2567	10614	<0,001	Yes
																				4 A58> T0 vs. 14 ppl> T0+	0,0520	0,215	1000	No
																				4 A58> T0 vs. 2 >EcR-IR/+ T0	0,103	0,427	1000	No
																				4 A58> T0 vs. 5 A58> 108h	2700	11163	<0,001	Yes
																				4 A58> T0 vs. 7 Eip71CD>	2840	10502	<0,001	Yes
																				4 A58> T0 vs. 8 Eip71CD> T0	0,140	0,578	1000	No
																				4 A58> T0 vs. 9 Eip71CD>	2193	9066	<0,001	Yes
																				5 A58> 108h vs. 1 >EcR-IR/+	0,217	0,899	1000	No
																				5 A58> 108h vs. 11 ppl> 108	0,174	0,719	1000	No
																				5 A58> 108h vs. 3 A58> 108h	0,306	1264	0,995	No
																				5 A58> 108h vs. 7 Eip71CD>	0,140	0,518	1000	No
																				6 A58> T0+E vs. 1 >EcR-IR/+	1053	4354	0,007	Yes
																				6 A58> T0+E vs. 11 ppl> 108	1010	4174	0,011	Yes
																				6 A58> T0+E vs. 13 ppl> 108	0,703	2907	0,206	No
																				6 A58> T0+E vs. 3 A58> 108h	1141	4719	0,003	Yes
																				6 A58> T0+E vs. 5 A58> 108h	0,836	3456	0,064	No
																				6 A58> T0+E vs. 7 Eip71CD>	0,976	3609	0,045	Yes
																				6 A58> T0+E vs. 9 Eip71CD>	0,329	1359	0,993	No
																				7 Eip71CD> vs. 1 >EcR-IR/+	0,0773	0,286	1000	No
																				7 Eip71CD> vs. 11 ppl> 108	0,0337	0,125	0,990	No
																				7 Eip71CD> vs. 3 A58> 108h	0,166	0,612	1000	No
																				8 Eip71CD> vs. 1 >EcR-IR/+	2777	11483	<0,001	Yes
																				8 Eip71CD> vs. 11 ppl> 108	2734	11303	<0,001	Yes
																				8 Eip71CD> vs. 13 ppl> 108	2427	10037	<0,001	Yes
																				8 Eip71CD> vs. 3 A58> 108h	2866	11848	<0,001	Yes
																				8 Eip71CD> vs. 5 A58> 108h	2560	10585	<0,001	Yes
																				8 Eip71CD> vs. 6 A58> T0+E	1724	7129	<0,001	Yes
																				8 Eip71CD> vs. 9 Eip71CD>	2053	8488	<0,001	Yes
																				9 Eip71CD> vs. 1 >EcR-IR/+	0,725	2996	0,175	No
																				9 Eip71CD> vs. 11 ppl> 108	0,681	2816	0,244	No
																				9 Eip71CD> vs. 13 ppl> 108	0,375	1549	0,976	No
																				9 Eip71CD> vs. 3 A58> 108h	0,813	3361	0,078	No
																				9 Eip71CD> vs. 5 A58> 108h	0,507	2097	0,741	No
																				9 Eip71CD> vs. 7 Eip71CD>	0,647	2394	0,516	No

## Sheet: 2H
	incubation of carcasses from 96 hr AEL larvae with EtOH or 20HE
	each point of each repeat corresponds to 2 pooled larvae																					One Way Analysis of Variance
		repeat 1					repeat 2					repeat 3					repeat 4					Data source: Data 1 in raw log10data
			96h	6h+EtOH	6h+20HE			96h	6h+EtOH	6h+20HE			96h	6h+EtOH	6h+20HE			96h	6h+EtOH	6h+20HE		Normality Test (Shapiro-Wilk)	Passed	(P = 0,233)
		>EcR-IR/+	0.00741086	0.0036545	0.058741		>EcR-IR/+	0.00425642	0.00478872	0.0776891		>EcR-IR/+	0.00227569	0.0023614	0.050085		>EcR-IR/+	0.00433583	0.00558953	0.097565
		A58>EcR-IR	0.0226828	0.00996201	0.0188476		A58>EcR-IR	0.0229906	0.00982398	0.0738388		A58>EcR-IR	0.0145839	0.00801651	0.0176669		A58>EcR-IR	0.0174639	0.00457258	0.0110867		Equal Variance Test:	Passed	(P = 0,842)
		ppl>EcR-IR	0.0036215	0.00720821	0.125624		ppl>EcR-IR	0.00897746	0.00248453	0.0252167		ppl>EcR-IR	0.00507347	0.00448873	0.0482673		ppl>EcR-IR	0.00573439	0.0059504	0.0282245
		ple>EcR-IR	0.00468092	0.00344135	0.0517316		ple>EcR-IR	0.00768995	0.0225175	0.730618		ple>EcR-IR	0.00447837	0.00368835	0.0363271		ple>EcR-IR	---	0.00415444	0.100434		Group Name	N	Missing	Mean	Std Dev	SEM
																						1 >EcR-IR/+ 96h	4	0	-2377	0,210	0,105
																						2 >EcR-IR/+ 6h+EtOH	4	0	-2409	0,164	0,0820
																						3 >EcR-IR/+ 6h+20HE	4	0	-1163	0,128	0,0642
																						4 A58>EcR-IR 96h	4	0	-1719	0,0954	0,0477
		raw data																				5 A58>EcR-IR 6h+EtOH	4	0	-2111	0,158	0,0792
																						6 A58>EcR-IR 6h+20HE	4	0	-1641	0,355	0,177
			>EcR-IR/+ 96h	>EcR-IR/+ 6h+EtOH	>EcR-IR/+ 6h+20HE		A58>EcR-IR 96h	A58>EcR-IR 6h+EtOH	A58>EcR-IR 6h+20HE		ppl>EcR-IR 96h	ppl>EcR-IR 6h+EtOH	ppl>EcR-IR 6h+20HE		ple>EcR-IR 96h	ple>EcR-IR 6h+EtOH	ple>EcR-IR 6h+20HE					7 ppl>EcR-IR 96h	4	0	-2256	0,163	0,0815
		>EcR-IR/+	0.00741086	0.0036545	0.058741		0.0226828	0.00996201	0.0188476		0.0036215	0.00720821	0.125624		0.00468092	0.00344135	0.0517316					8 ppl>EcR-IR 6h+EtOH	4	0	-2330	0,202	0,101
		>EcR-IR/+	0.00425642	0.00478872	0.0776891		0.0229906	0.00982398	0.0738388		0.00897746	0.00248453	0.0252167		0.00768995	0.0225175	0.730618					9 ppl>EcR-IR 6h+20HE	4	0	-1341	0,318	0,159
		>EcR-IR/+	0.00227569	0.0023614	0.050085		0.0145839	0.00801651	0.0176669		0.00507347	0.00448873	0.0482673		0.00447837	0.00368835	0.0363271
			0.00433583	0.00558953	0.097565		0.0174639	0.00457258	0.0110867		0.00573439	0.0059504	0.0282245			0.00415444	0.100434					Source of Variation	DF	SS	MS	F	P
																						Between Groups	8	7165	0,896	19379	<0,001
																						Residual	27	1248	0,0462
																						Total	35	8413
		raw data - log10 transformed																				The differences in the mean values among the treatment groups are greater than would be expected by chance; there is a statistically significant difference (P = <0,001).
			1 >EcR-IR/+ 96h	2 >EcR-IR/+ 6h+EtOH	3>EcR-IR/+ 6h+20HE	4 A58>EcR-IR 96h	5 A58>EcR-IR 6h+EtOH	6 A58>EcR-IR 6h+20HE	7 ppl>EcR-IR 96h	8 ppl>EcR-IR 6h+EtOH	9 ppl>EcR-IR 6h+20HE
		r1	-2.13013	-2.43717	-1.23106	-1.6443	-2.00165	-1.72474	-2.44111	-2.14217	-0.900926											All Pairwise Multiple Comparison Procedures (Student-Newman-Keuls Method) :
		r2	-2.37096	-2.31978	-1.10964	-1.63845	-2.00771	-1.13172	-2.04685	-2.60476	-1.59831
		r3	-2.64289	-2.62683	-1.30029	-1.83613	-2.09601	-1.75284	-2.29469	-2.34788	-1.31635											Comparisons for factor:
		r4	-2.36293	-2.25262	-1.01071	-1.75786	-2.33984	-1.9552	-2.24151	-2.22545	-1.54937											Comparison	Diff of Means	p	q	P2	P<0,050
																						3 >EcR-IR/+ vs. 2 >EcR-IR/+	1246	9	11594	<0,001	Yes
																						3 >EcR-IR/+ vs. 1 >EcR-IR/+	1214	8	11292	<0,001	Yes
																						3 >EcR-IR/+ vs. 8 ppl>EcR-IR	1167	7	10858	<0,001	Yes
																						3 >EcR-IR/+ vs. 7 ppl>EcR-IR	1093	6	10170	<0,001	Yes
																						3 >EcR-IR/+ vs. 5 A58>EcR-IR	0,948	5	8823	<0,001	Yes
																						3 >EcR-IR/+ vs. 4 A58>EcR-IR	0,556	4	5175	0,006	Yes
																						3 >EcR-IR/+ vs. 6 A58>EcR-IR	0,478	3	4449	0,011	Yes
																						3 >EcR-IR/+ vs. 9 ppl>EcR-IR	0,178	2	1659	0,251	No
																						9 ppl>EcR-IR vs. 2 >EcR-IR/+	1068	8	9935	<0,001	Yes
																						9 ppl>EcR-IR vs. 1 >EcR-IR/+	1035	7	9633	<0,001	Yes
																						9 ppl>EcR-IR vs. 8 ppl>EcR-IR	0,989	6	9199	<0,001	Yes
																						9 ppl>EcR-IR vs. 7 ppl>EcR-IR	0,915	5	8511	<0,001	Yes
																						9 ppl>EcR-IR vs. 5 A58>EcR-IR	0,770	4	7164	<0,001	Yes
																						9 ppl>EcR-IR vs. 4 A58>EcR-IR	0,378	3	3516	0,049	Yes
																						9 ppl>EcR-IR vs. 6 A58>EcR-IR	0,300	2	2790	0,059	No
																						6 A58>EcR-IR vs. 2 >EcR-IR/+	0,768	7	7145	<0,001	Yes
																						6 A58>EcR-IR vs. 1 >EcR-IR/+	0,736	6	6844	<0,001	Yes
																						6 A58>EcR-IR vs. 8 ppl>EcR-IR	0,689	5	6409	0,001	Yes
																						6 A58>EcR-IR vs. 7 ppl>EcR-IR	0,615	4	5721	0,002	Yes
																						6 A58>EcR-IR vs. 5 A58>EcR-IR	0,470	3	4374	0,012	Yes
																						6 A58>EcR-IR vs. 4 A58>EcR-IR	0,0781	2	0,726	0,612	No
																						4 A58>EcR-IR vs. 2 >EcR-IR/+	0,690	6	6419	0,001	Yes
																						4 A58>EcR-IR vs. 1 >EcR-IR/+	0,658	5	6117	0,002	Yes
																						4 A58>EcR-IR vs. 8 ppl>EcR-IR	0,611	4	5683	0,002	Yes
																						4 A58>EcR-IR vs. 7 ppl>EcR-IR	0,537	3	4995	0,004	Yes
																						4 A58>EcR-IR vs. 5 A58>EcR-IR	0,392	2	3648	0,016	Yes
																						5 A58>EcR-IR vs. 2 >EcR-IR/+	0,298	5	2770	0,312	No
																						5 A58>EcR-IR vs. 1 >EcR-IR/+	0,265	4	2469	0,321	Do Not Test
																						5 A58>EcR-IR vs. 8 ppl>EcR-IR	0,219	3	2035	0,336	Do Not Test
																						5 A58>EcR-IR vs. 7 ppl>EcR-IR	0,145	2	1347	0,350	Do Not Test
																						7 ppl>EcR-IR vs. 2 >EcR-IR/+	0,153	4	1424	0,747	Do Not Test
																						7 ppl>EcR-IR vs. 1 >EcR-IR/+	0,121	3	1123	0,710	Do Not Test
																						7 ppl>EcR-IR vs. 8 ppl>EcR-IR	0,0740	2	0,689	0,630	Do Not Test
																						8 ppl>EcR-IR vs. 2 >EcR-IR/+	0,0790	3	0,735	0,862	Do Not Test
																						8 ppl>EcR-IR vs. 1 >EcR-IR/+	0,0467	2	0,434	0,761	Do Not Test
																						1 >EcR-IR/+ vs. 2 >EcR-IR/+	0,0324	2	0,301	0,833	Do Not Test
																						A result of "Do Not Test" occurs for a comparison when no significant difference is found between two means that enclose that comparison. For example, if you had four means sorted in order, and found no difference between means 4 vs. 2, then you would not test 4 vs. 3 and 3 vs. 2, but still test 4 vs. 1 and 3 vs. 1 (4 vs. 3 and 3 vs. 2 are enclosed by 4 vs. 2: 4 3 2 1). Note that not testing the …

## Sheet: 2I
	Expression of ilp8 in staged Ceratitis capitata larvae
	ilp8/rp49								ilp8/rp49 log10 transformed for statistical analysis
																	One Way Analysis of Variance	jueves, enero 21, 2021, 10:47:48
	wandering	contractions	T0	T60	T120	T240			1-log-wandering	2-log-contractions	3-log-T0	4-log-T60	5-log-T120	6-log-T240
sample1	0.0003	0.0034	1.497	0.2832	0.0206	0.0174		sample1	-3.52288	-2.46852	0.175222	-0.547907	-1.68613	-1.75945			Data source: Data 1 in ceratitis multipl testing
sample2	9e-05	0.0205	1.405	0.1866	0.0131	0.0089		sample2	-4.04576	-1.68825	0.147676	-0.729088	-1.88273	-2.05061
sample3	0.0001	0.0097	0.6375	0.1029	0.0078	0.0191		sample3	-4	-2.01323	-0.19552	-0.987585	-2.10791	-1.71897			Normality Test (Shapiro-Wilk)	Passed	(P = 0,521)
																	Equal Variance Test:	Passed	(P = 0,819)
																	Group Name	N	Missing	Mean	Std Dev	SEM
																	1-log-wandering	3	0	-3856	0,290	0,167
																	2-log-contractions	3	0	-2057	0,392	0,226
																	3-log-T0	3	0	0,0425	0,207	0,119
																	4-log-T60	3	0	-0,755	0,221	0,128
																	5-log-T120	3	0	-1892	0,211	0,122
																	6-log-T240	3	0	-1843	0,181	0,104
																	Source of Variation	DF	SS	MS	F	P
																	Between Groups	5	26277	5255	77619	<0,001
																	Residual	12	0,812	0,0677
																	Total	17	27090
																	The differences in the mean values among the treatment groups are greater than would be expected by chance; there is a statistically significant difference (P = <0,001).
																	All Pairwise Multiple Comparison Procedures (Student-Newman-Keuls Method) :
																	Comparisons for factor:
																	Comparison	Diff of Means	p	q	P	P<0,050
																	3-log-T0 vs. 1-log-wandering	3899	6	25951	<0,001	Yes
																	3-log-T0 vs. 2-log-contra	2099	5	13973	<0,001	Yes
																	3-log-T0 vs. 5-log-T120	1935	4	12878	<0,001	Yes
																	3-log-T0 vs. 6-log-T240	1885	3	12550	<0,001	Yes
																	3-log-T0 vs. 4-log-T60	0,797	2	5307	0,003	Yes
																	4-log-T60 vs. 1-log-wandering	3101	5	20644	<0,001	Yes
																	4-log-T60 vs. 2-log-contra	1302	4	8665	<0,001	Yes
																	4-log-T60 vs. 5-log-T120	1137	3	7571	<0,001	Yes
																	4-log-T60 vs. 6-log-T240	1088	2	7243	<0,001	Yes
																	6-log-T240 vs. 1-log-wandering	2013	4	13401	<0,001	Yes
																	6-log-T240 vs. 2-log-contra	0,214	3	1422	0,588	No
																	6-log-T240 vs. 5-log-T120	0,0492	2	0,328	0,821	Do Not Test
																	5-log-T120 vs. 1-log-wandering	1964	3	13073	<0,001	Yes
																	5-log-T120 vs. 2-log-contra	0,164	2	1094	0,454	Do Not Test
																	2-log-contra vs. 1-log-wander	1800	2	11979	<0,001	Yes
																	A result of "Do Not Test" occurs for a comparison when no significant difference is found between two means that enclose that comparison. For example, if you had four means sorted in order, and found no difference between means 4 vs. 2, then you would not test 4 vs. 3 and 3 vs. 2, but still test 4 vs. 1 and 3 vs. 1 (4 vs. 3 and 3 vs. 2 are enclosed by 4 vs. 2: 4 3 2 1). Note that not testing the …
