# Supplementary material for: The steroid-hormone ecdysone coordinates parallel pupariation neuromotor and morphogenetic subprograms via epidermis-to-neuron Dilp8-Lgr3 signal induction
Source: Nat Commun. 2021 Jun 7;12:3328. doi: 10.1038/s41467-021-23218-5 (PMC8184853; doi:10.1038/s41467-021-23218-5)
Supplement: Supplementary file 14 — Source Data [file 41467_2021_23218_MOESM14_ESM.zip › Fig 3.xlsx]

## Sheet: 3B
	time (hs) to pupariation after shift to 30C
	tub-gal80[ts] tub-gal4
	dilp8[ag52/ag54]	dilp8[ag50/ag54]
	+	+	UAS-dilp8WT	UAS-dilp8[C150A]
	group1	group2	group3	group4			One Way Analysis of Variance	martes, marzo 10, 2020, 11:18:24
N-->	23	13	27	12
	8.67	9.18	8.09	9.5			Data source: Data 1 in Notebook1
	11.04	8.18	7.74	10.75
	13.85	8.28	8.01	11.55			Normality Test (Shapiro-Wilk)	Failed	(P < 0,050)
	10.02	10.67	7.91	8.9
	10.64	6.39	6.96	13.22
	13.15	6.36	6.3	8.5			Test execution ended by user request, ANOVA on Ranks begun
	13.24	7.78	8.39	6.03
	11.58	10.43	6.83	5.82			Kruskal-Wallis One Way Analysis of Variance on Ranks	martes, marzo 10, 2020, 11:18:24
	9.07	10.94	6.15	9.28
	11.16	8.75	8.42	8.83			Data source: Data 1 in Notebook1
	12.93	5.81	6.45	7.81
	12.8	11.07	12.39	10.33			Group	N	Missing	Median	0.25	0.75
	9.72	8.15	5.5				1	23	0	10717	9719	12926
	9.46		5.8				2	13	0	8283	7082	10548
	10.29		5.51				3	27	0	6961	6295	8423
	10.01		6.87				4	12	0	9089	7984	10646
	10.4		5
	16.36		7.35				H = 19,480 with 3 degrees of freedom. (P = <0,001)
	4.52		6.07
	12.05		6.94				The differences in the median values among the treatment groups are greater than would be expected by chance; there is a statistically significant difference (P = <0,001)
	9.14		12.66
	19.57		18.28				To isolate the group or groups that differ from the others use a multiple comparison procedure.
	10.72		6.96
			11.12
			8.93				All Pairwise Multiple Comparison Procedures (Dunn's Method) :
			17.36
			6.82				Comparison	Diff of Ranks	Q	P<0,05
							1 vs 3	26812	4335	Yes
							1 vs 2	20017	2647	Yes
							1 vs 4	14728	1898	No
							4 vs 3	12083	1598	No
							4 vs 2	5288	0,606	Do Not Test
							2 vs 3	6795	0,924	Do Not Test
							Note: The multiple comparisons on ranks do not include an adjustment for ties.

## Sheet: 3C
	tub-gal80[ts] tub-gal4
	dilp8[ag52/ag54]		dilp8[ag50/ag54]
	+		+		UAS-dilp8WT		UAS-dilp8[C150A]					One Way Analysis of Variance	martes, marzo 10, 2020, 12:29:58
	group1		group2		group3		group4
	18ºC	30ºC	18ºC	30ºC	18ºC	30ºC	18ºC	30ºC				Data source: Data 1 in Notebook1
N-->	19	22	34	30	37	41	19	25
	2.76	2.85	3.12	3.39	2.96	2.77	3.15	3.25				Normality Test (Shapiro-Wilk)	Failed	(P < 0,050)
	3	2.98	3.84	3.53	2.98	2.83	3.51	3.5
	2.82	2.83	3.19	3.15	3.13	2.91	3.36	3.09
	2.85	2.87	3.75	3.16	3.14	2.92	3.45	3.09				Test execution ended by user request, ANOVA on Ranks begun
	2.84	3.04	3.44	3.54	3.14	2.94	3.17	3.43
	3.13	2.96	3.23	3.25	3.17	2.9	3.23	3.49				Kruskal-Wallis One Way Analysis of Variance on Ranks	martes, marzo 10, 2020, 12:29:58
	2.91	2.62	3.58	3.16	3.19	2.98	3.17	3.19
	2.83	2.72	3.39	3.39	3.23	2.85	3.6	3.42				Data source: Data 1 in Notebook1
	2.99	3.08	3.06	3.75	3.25	2.93	3.45	3.76
	2.73	2.86	3.09	3.49	3.25	2.88	3.14	3.52				Group	N	Missing	Median	0.25	0.75
	2.88	2.96	3.4	3.41	3.26	3.04	2.95	3.16				2018-01-01	19	0	2857	2811	3000
	3.03	2.86	3.1	3.81	3.27	2.91	3.57	3.67				1930-01-01	22	0	2859	2780	2966
	2.66	2.95	3.06	3.13	3.28	2.84	3.31	3.11				2018-02-01	34	0	3237	3092	3395
	3.04	2.82	3.07	3.18	3.28	2.91	3.32	3.45				1930-02-01	30	0	3357	3225	3448
	2.86	2.95	3.28	3.24	3.3	2.94	2.98	3.37				2018-03-01	37	0	3376	3248	3487
	2.86	2.74	3.25	3.55	3.3	3.11	3.01	3.24				1930-03-01	41	0	2939	2894	3069
	2.81	2.98	3.13	3.32	3.31	2.92	3.31	3.5				2018-04-01	19	0	3309	3142	3450
	3.04	2.77	3.37	3.36	3.36	3.12	3.03	3.22				1930-04-01	25	0	3261	3169	3467
	2.7	2.84	3.37	3.32	3.38	3.12	3.59	3.23
		2.77	3.51	3.36	3.38	2.82		3.01				H = 131,691 with 7 degrees of freedom. (P = <0,001)
		3.02	3.4	3.42	3.39	3.01		3.4
		2.78	3.39	3.28	3.4	3.37		3.26				The differences in the median values among the treatment groups are greater than would be expected by chance; there is a statistically significant difference (P = <0,001)
			3.31	3.37	3.44	2.92		2.99
			3.04	3.3	3.45	3.08		3.42				To isolate the group or groups that differ from the others use a multiple comparison procedure.
			3.03	3.15	3.45	3.02		3.18
			3.6	3.47	3.46	2.9
			3.04	3.31	3.46	3.7						All Pairwise Multiple Comparison Procedures (Dunn's Method) :
			3.04	3.4	3.46	2.8
			3.09	3.1	3.51	2.89						Comparison	Diff of Ranks	Q	P<0,05
			3.21	3.44	3.54	3.08						3-18 vs 1-30	127543	7214	Yes
			3.15		3.57	3.46						3-18 vs 1-18	126112	6804	Yes
			3.31		3.58	3.05						3-18 vs 3-30	97685	6560	Yes
			3.12		3.6	3.01						3-18 vs 2-18	25447	1631	No
			3.24		3.61	3.04						3-18 vs 4-18	21639	1167	Do Not Test
					3.61	3						3-18 vs 4-30	12130	0,713	Do Not Test
					3.63	2.89						3-18 vs 2-30	1904	0,118	Do Not Test
					3.65	2.88						2-30 vs 1-30	125639	6816	Yes
						3.1						2-30 vs 1-18	124209	6451	Yes
						2.9						2-30 vs 3-30	95781	6070	Yes
						3.17						2-30 vs 2-18	23543	1431	Do Not Test
						3.04						2-30 vs 4-18	19735	1025	Do Not Test
												2-30 vs 4-30	10227	0,575	Do Not Test
												4-30 vs 1-30	115413	6012	Yes
												4-30 vs 1-18	113982	5703	Yes
												4-30 vs 3-30	85555	5134	Yes
												4-30 vs 2-18	13316	0,770	Do Not Test
												4-30 vs 4-18	9508	0,476	Do Not Test
												4-18 vs 1-30	105904	5149	Yes
												4-18 vs 1-18	104474	4903	Yes
												4-18 vs 3-30	76046	4172	Yes
												4-18 vs 2-18	3808	0,202	Do Not Test
												2-18 vs 1-30	102096	5682	Yes
												2-18 vs 1-18	100666	5351	Yes
												2-18 vs 3-30	72238	4742	Yes
												3-30 vs 1-30	29858	1720	No
												3-30 vs 1-18	28427	1560	Do Not Test
												1-18 vs 1-30	1431	0,0696	Do Not Test
												Note: The multiple comparisons on ranks do not include an adjustment for ties.

## Sheet: 3E
AR of pupae with the indicated genotypes
new-dilp8-IR: y[1] v[1]; P{y[+t7.7] v[+t1.8]=TRiP.HMS06016}attP40 BL#80436
1 UAS-new dilp8-IR UAS-Dcr/+	2 A58> +	3 A58>new-dilp8IR	4 A58>new-dilp8IR>Dcr	5 Eip71CD>+	6 Eip71CD>new-dilp8-IR	7 Eip71CD>new-dilp8-IR>Dcr	8 A58 Eip71CD> +	9 A58 Eip71CD>new-dilp8IR>Dcr	10 A58 Eip71CD>new-dilp8IR>Dcr				One Way Analysis of Variance
2.83432	3.02516	2.78	3.02273	2.81169	3.00699	2.98256	2.87006	3.07895	3.22973
2.68966	2.93252	2.86364	2.97727	3.01325	2.84516	2.88636	2.87931	3.24324	3.04412				Data source: Data 1 in Notebook1
2.89091	2.9593	2.75978	2.84444	2.94872	2.85811	2.96622	2.95429	3.09091	3
2.92216	3.05732	3.19474	2.70213	2.91083	2.9375	3.29452	2.87709	3.01587	2.83007				Normality Test (Shapiro-Wilk) Failed (P < 0,050)
2.98675	2.96875	3.01136	2.82609	3.05517	2.8882	2.88166	2.92486	3.12766	3.0596
2.78756	2.99375	2.95322	2.77083	2.94194	2.75309	2.81928	2.96341	3.08743	3.14094
2.81959	2.81111	2.73077	2.98077	2.78488	2.75	2.99346	2.84615	3.22699	3.05442
2.8	2.97059	2.74269	2.82609	2.74214	2.82424	2.8125	2.79781	3.13115	3.01316
2.87755	2.91304	2.79592	2.95918	2.7871	2.83125	2.90728	2.86982	3.00568	2.9781
2.66497	3	2.84153	2.86	3.01274	2.89041	2.78313	2.93333	3.35294	3.21429
2.9887	3.01149	2.98446	2.80769	2.89024	2.76543	2.97619	2.99425	2.92982	3.16774				Prueba de Kruskal Wallis
3.02247	2.80328	2.69	2.94	3.05844	2.89542	2.92568	2.95783	3.08989	2.99315
3.04706	2.82967	3.04712	2.65455	2.86709	2.84242	2.94558	2.90854	3.47368	3.10326
2.91146	2.91713	2.75	3.31818	2.88667	2.76364	2.95395	2.82022	3.28736	2.97297				Variable Columna1 N Medias D.E. Medianas H p
2.80105	3.19108	2.81	3.22222	2.91358	2.79592	3.02614	2.96933	3.03608	2.94581				Columna2 1 UAS-new dilp8-IR UAS-Dcr.. 61 2,85 0,11 2,83 169,29 <0,0001
2.7665	2.84615	2.80702	2.57407	2.79739	2.78378	3	3.06832	3.1694	3.11616				Columna2 10 A58 Eip71CD>new-dilp8IR.. 39 3,03 0,11 3,04
2.98214	3.01143	2.92021	3.06522	2.77914	2.96689	3.12048	2.83133	2.98333	3.08205				Columna2 2 A58> + 45 2,95 0,10 2,96
2.82162	3	2.78378	2.98	2.79503	2.85135	2.92903	3.01786	3.17486	2.94872				Columna2 3 A58>new-dilp8IR 62 2,88 0,13 2,86
2.80337	2.84066	2.77596	2.86957	2.83544	2.94406	2.96951	2.84916	3.39157	3.12139				Columna2 4 A58>new-dilp8IR>Dcr 20 2,91 0,18 2,91
3.19075	2.94375	2.82584	3.08889	2.72892	2.67333	2.90909	2.99375	3.11892	3.05682				Columna2 5 Eip71CD>+ 60 2,90 0,09 2,90
2.80226	2.99383	2.9027		2.89677	2.80124	2.66667	2.95732	2.98942	2.91099				Columna2 6 Eip71CD>new-dilp8-IR 60 2,85 0,08 2,85
2.88764	2.92169	2.70652		3.15232	2.81944	2.73077	2.84524	2.77889	2.85484				Columna2 7 Eip71CD>new-dilp8-IR>Dcr.. 58 2,94 0,14 2,94
3.10405	3.08333	2.6092		2.94194	2.85417	2.99415	2.9816	3.13372	3.13253				Columna2 8 A58 Eip71CD> + 50 2,94 0,09 2,95
2.92045	3.14557	2.83815		2.91613	2.83544	2.92727	2.91617	3.20231	3.04848				Columna2 9 A58 Eip71CD>new-dilp8IR>.. 69 3,11 0,14 3,10
2.79558	2.80473	2.75127		2.88312	2.88961	3.01389	2.85207	3.0107	2.8022
2.82178	2.95506	2.73575		2.8961	2.9125	2.75581	2.94857	3.08791	2.97826				Trat. Ranks
2.85475	2.98837	2.85792		2.92105	2.95139	2.95205	2.97688	3.18902	2.97714				6 Eip71CD>new-dilp8-IR 160,71 A
2.88439	3.11875	3.05789		2.82143	2.83537	3.08108	3.03822	3.21196	3.08421				1 UAS-new dilp8-IR UAS-Dcr.. 167,09 A B
2.75897	2.85455	2.87791		2.89091	2.70909	2.93125	2.95597	3.14973	2.99425				3 A58>new-dilp8IR 200,88 A B
2.91892	3.01863	2.79058		2.91558	3.02759	2.98658	3.1195	3.13793	2.98396				5 Eip71CD>+ 226,09 B C
2.94505	3.07742	2.72195		2.97386	2.86145	2.83929	3.13924	3.09896	3.16304				4 A58>new-dilp8IR>Dcr 243,00 B C D
2.77041	2.98758	2.93567		2.74138	2.80537	3.06707	2.78453	3.07182	3.14674				8 A58 Eip71CD> + 272,77 C D
2.86979	2.93939	2.89583		2.79394	2.86207	2.83429	2.98204	2.99398	3.06061				7 Eip71CD>new-dilp8-IR>Dcr.. 276,99 C D
2.88764	3.03659	2.82609		2.87952	3.02564	3.01786	2.98788	2.86047	2.78534				2 A58> + 292,86 D
2.72959	2.79651	2.85714		2.77439	2.69182	3.03614	2.9023	3.32222	3.09341				10 A58 Eip71CD>new-dilp8IR.. 373,49 E
2.74332	2.82759	2.78571		3.02516	2.94375	3.03727	3	3.3121	2.94211				9 A58 Eip71CD>new-dilp8IR>.. 425,89 E
2.74872	2.9887	2.68889		2.86061	2.93103	3.41259	3.10625	2.90643	2.90164				Medias con una letra común no son significativamente diferentes (p > 0,05)
3.00581	3.09375	3.06383		2.90066	2.72515	3.07407	2.95152	3.21795	3.18902				Comparaciones hechas con test de Conover.
2.8299	2.83616	2.7234		2.84663	2.83448	2.78065	2.73988	2.91803	3.01587
2.88601	2.8011	2.95918		2.85135	2.68	2.90303	3.03106	2.98204
2.80829	2.92727	2.97727		3.01325	2.77019	2.64052	2.89375	3.16111
2.76503	2.96407	2.95745		2.96753	2.88199	2.96129	2.94479	3.13939
2.88889	2.91573	2.82		2.92073	2.84568	3.10494	3.08387	3.25287
2.75956	2.87879	2.92157		3	2.82313	2.79333	2.95625	2.93333
2.71429	2.89266	2.875		3.07051	2.85811	3.01875	2.8232	2.87209
2.77778		3.02041		2.90303	2.78916	3	2.85882	3.12568
2.68927		3.04255		2.96273	2.82192	2.88166	3.03774	3.06667
3.0303		3.08333		2.98675	2.86806	2.93452	2.79661	2.94475
2.78947		3.0625		2.92258	2.78846	2.90909	2.91429	3.07027
2.8172		2.88636		2.93827	2.71341	2.86585	2.92614	3.05587
2.68947		2.86538		2.9321	2.96914	3.03704		3.0875
2.97175		2.82222		2.84848	2.94375	3.14935		3.06593
2.78857		3		2.90789	2.85185	2.92517		3.14535
2.90588		2.82353		2.89677	2.95625	2.8366		3.04878
2.85185		2.72727		2.78344	2.8951	2.73837		3
2.73988		2.97872		2.91156	2.8805	2.81595		3.09938
2.85635		2.84		2.78659	2.7415	3.10345		2.88824
2.89189		2.89796		2.94545	2.82517	2.91411		3.2069
2.82796		2.88		3.01342	2.84028			3.27429
2.87166		3.07843		2.81818	2.83942			3.05789
2.80814		3.04444						3.38889
		3.22449						3.19022
								3.21176
								3.13497
								3.07647
								3.11053
								3.11579
								2.79213
								3.35593

## Sheet: 3F
viability in Pupae with and without anterior retraction defects
	without AR defects				with AR defects
	viable	dead	total		viable	dead	total
dilp8[ag50]	27	30	57		0	12	12
dilp8[ag51]	12	22	34		0	31	31
dilp8[ag54]	26	17	43		0	18	18
dilp8[ag55]	43	30	73		0	2	2
	percentage
	without AR defects				with AR defects
	viable	dead	total		viable	dead	total
dilp8[ag50]	47.3684	52.6316	100		0	100	100
dilp8[ag51]	35.2941	64.7059	100		0	100	100
dilp8[ag54]	60.4651	39.5349	100		0	100	100
dilp8[ag55]	58.9041	41.0959	100		0	100	100
