# Supplementary material for: The steroid-hormone ecdysone coordinates parallel pupariation neuromotor and morphogenetic subprograms via epidermis-to-neuron Dilp8-Lgr3 signal induction
Source: Nat Commun. 2021 Jun 7;12:3328. doi: 10.1038/s41467-021-23218-5 (PMC8184853; doi:10.1038/s41467-021-23218-5)
Supplement: Supplementary file 14 — Source Data [file 41467_2021_23218_MOESM14_ESM.zip › Fig 3S.xlsx]

## Sheet: S3-B
	Aspect ratio
N-->	65	61	50	57	75	6	29
	>UAS-dilp8-gRNA.459	>UAS- Cas9.P2	>UAS-dilp8-gRNA.459; UAS- Cas9.P2	da-Gal4>	da-Gal4>UAS-dilp8-gRNA.459	da-Gal4>UAS- Cas9.P2	da-Gal4>UAS-dilp8-gRNA.459; UAS- Cas9.P2
											One Way Analysis of Variance	sábado, agosto 22, 2020, 16:33:32
	2.90687	2.83306	2.93827	3.13013	2.77946	3.10634	2.69927
	2.91173	3.18122	2.87712	2.86268	2.75017	3.38055	3.31519				Data source: Data 1 in Notebook1
	3.03222	2.849	3.04225	2.83723	2.58647	3.29189	3.43128
	3.17268	2.99776	2.92763	2.5126	2.77108	3.3503	3.40332				Normality Test (Shapiro-Wilk)	Failed	(P < 0,050)
	3.07115	2.81235	3.05413	2.86914	3.06219	3.569	3.10332
	3.39262	2.87645	3.0121	2.60484	2.91204	3.07592	3.79986
	2.86741	2.88422	3.0715	2.85326	2.78032		2.87207				Test execution ended by user request, ANOVA on Ranks begun
	2.91308	2.94521	2.95753	2.8	2.95961		3.20581
	2.95594	3.03023	2.98758	2.8699	2.84743		3.29343				Kruskal-Wallis One Way Analysis of Variance on Ranks	sábado, agosto 22, 2020, 16:33:32
	3.00004	2.78091	2.81907	2.79464	2.73477		3.27693
	3.12104	3.16069	2.82595	2.95418	2.86407		3.54884				Data source: Data 1 in Notebook1
	2.92065	2.78798	2.71501	2.61095	2.78465		3.36071
	3.08402	2.80886	2.70358	2.92114	2.99497		3.21666				Group	N	Missing	Median	0.25	0.75
	3.00909	3.11363	2.85663	2.66395	2.6453		2.99396				1->UAS-dilp8-gRNA.459	65	0	3000	2892	3093
	2.75564	2.89217	2.79084	2.69698	2.82041		3.03043				2->UAS- Cas9.P2	61	0	2892	2798	2963
	2.81208	2.67683	2.84279	2.83493	2.81403		3.63106				3->UAS-dilp8-gRNA.459; UAS- Ca	50	0	2876	2781	2974
	2.80888	2.96649	2.82418	2.75954	2.74667		3.63598				4-da-Gal4>	57	0	2835	2723	2904
	3.06208	2.84753	2.97044	2.91186	2.90306		3.53257				5-da-Gal4>UAS-dilp8-gRNA.459	75	0	2823	2744	2960
	3.01653	2.61937	2.93306	3.01988	2.60768		3.67378				6-da-Gal4>UAS- Cas9.P2	6	0	3321	3099	3428
	3.10211	2.64359	2.68204	2.84598	2.63341		3.47335				7-da-Gal4>UAS-dilp8-gRNA.459;	29	0	3293	3089	3503
	3.14185	2.99158	3.20434	2.74018	2.87194		3.77034
	3.37756	2.74058	3.00985	2.81587	2.79502		3.25364				H = 103,022 with 6 degrees of freedom. (P = <0,001)
	2.91944	2.91309	2.91399	2.88934	2.80398		3.12358
	2.75075	2.7421	3.21544	2.91283	2.80369		3.40396				The differences in the median values among the treatment groups are greater than would be expected by chance; there is a statistically significant difference (P = <0,001)
	2.97448	2.96739	2.77968	3.01628	2.82759		3.37741
	3.22763	3.18358	2.98518	2.6236	2.91789		3.26641				To isolate the group or groups that differ from the others use a multiple comparison procedure.
	3.05895	2.92232	2.71071	2.93655	2.98339		3.07557
	2.74946	2.84914	2.90102	2.83681	2.74431		3.00206
	3.0269	2.80812	2.96043	3.12734	2.83609		3.02652				All Pairwise Multiple Comparison Procedures (Dunn's Method) :
	2.96136	3.12904	2.76929	3.01592	2.74739
	2.97275	2.92113	2.88857	2.77325	3.09348						Comparison	Diff of Ranks	Q	P<0,05
	2.79355	2.91944	2.78107	2.66224	3.43797						6-da-Gal4>UAS vs 4-da-Gal4>	191886	4509	Yes
	2.69397	2.96006	2.69109	2.79778	2.99434						6-da-Gal4>UAS vs 5-da-Gal4>UAS	181007	4303	Yes
	2.95312	2.87957	2.78458	3.02842	2.74439						6-da-Gal4>UAS vs 3->UAS-dilp8-	158687	3704	Yes
	3.12392	2.95674	2.87529	2.73194	2.6116						6-da-Gal4>UAS vs 2->UAS- Cas9.	154478	3641	Yes
	2.95895	2.95401	2.88601	2.74069	2.98265						6-da-Gal4>UAS vs 1->UAS-dilp8-	93659	2214	No
	2.84467	2.89716	2.9466	2.88448	2.83742						6-da-Gal4>UAS vs 7-da-Gal4>UAS	15925	0,358	Do Not Test
	2.95812	2.95538	2.72943	3.08324	3.04484						7-da-Gal4>UAS vs 4-da-Gal4>	175961	7780	Yes
	2.81844	2.65503	2.89825	2.80233	2.46957						7-da-Gal4>UAS vs 5-da-Gal4>UAS	165081	7613	Yes
	2.79071	2.63555	2.75872	2.6761	2.60261						7-da-Gal4>UAS vs 3->UAS-dilp8-	142761	6168	Yes
	3.07357	2.91538	2.65031	2.79735	2.73582						7-da-Gal4>UAS vs 2->UAS- Cas9.	138553	6195	Yes
	3.22842	2.65423	2.85945	2.98171	2.82281						7-da-Gal4>UAS vs 1->UAS-dilp8-	77734	3510	Do Not Test
	3.15579	3.00802	3.05369	2.81972	2.73754						1->UAS-dilp8- vs 4-da-Gal4>	98227	5459	Yes
	2.97237	2.72927	2.82236	2.88384	2.78323						1->UAS-dilp8- vs 5-da-Gal4>UAS	87348	5198	Yes
	2.98803	2.77591	2.82736	2.75968	2.64025						1->UAS-dilp8- vs 3->UAS-dilp8-	65028	3486	Yes
	3.07047	2.87067	2.76012	2.89627	2.7215						1->UAS-dilp8- vs 2->UAS- Cas9.	60819	3441	Yes
	2.87766	2.83716	2.9845	2.84658	2.95371						2->UAS- Cas9.P2 vs 4-da-Gal4>	37408	2048	No
	2.85687	2.63	2.58579	2.80178	2.81264						2->UAS- Cas9. vs 5-da-Gal4>UAS	26529	1552	Do Not Test
	2.8007	3.10959	2.85078	2.60526	2.92419						2->UAS- Cas9. vs 3->UAS-dilp8-	4209	0,222	Do Not Test
	2.83614	3.20899	3.14248	2.70811	3.05853						3->UAS-dilp8- vs 4-da-Gal4>	33199	1728	Do Not Test
	3.01785	2.95502		2.67798	2.97706						3->UAS-dilp8- vs 5-da-Gal4>UAS	22320	1233	Do Not Test
	3.22227	2.86094		2.8692	2.75346						5-da-Gal4>UAS vs 4-da-Gal4>	10879	0,624	Do Not Test
	3.04817	2.95542		2.89237	2.59207
	2.90789	3.02082		2.91594	2.84066
	2.68346	2.97674		2.7148	2.88246						Note: The multiple comparisons on ranks do not include an adjustment for ties.
	3.02108	2.89471		2.5705	3.30795
	3.53525	2.7627		2.69759	2.66353
	3.0627	2.82012			2.94766
	2.96252	2.91781			2.65505
	3.23465	2.57991			2.899
	3.03544	2.84702			2.9732
	3.12631				3.01884
	3.07918				2.82913
	3.22271				2.7186
	3.24292				3.26966
					2.95366
					3.05254
					2.847
					2.80074
					2.96323
					2.6424
					2.99656
					2.99458
					2.74786
					2.80973

## Sheet: S3-D
Aspect Ratio
ppl/+	ppl>dilp8-ir	ppl>dilp8IRTRiP>DCr2			One Way Analysis of Variance
2.85111	2.69205	2.92518
2.95032	2.65943	2.6046			Data source: Data 1 in figura ppl dilp8IR
2.80204	2.50873	2.62111
2.81397	2.81932	2.67406			Normality Test (Shapiro-Wilk)	Passed	(P = 0,432)
2.86099	2.75911	2.72514
2.80861	2.886	2.65219			Equal Variance Test:	Failed	(P < 0,050)
3.01034	2.73132	2.81084
2.98713	2.737	2.62056
2.90322	2.78229	2.63469			Test execution ended by user request, ANOVA on Ranks begun
3.12842	2.42527	2.59799
2.82424	2.71896	2.47396			Kruskal-Wallis One Way Analysis of Variance on Ranks	jueves, marzo 04, 2021, 16:37:01
2.8739	2.73437	2.75657
2.74905	2.66676	2.78117			Data source: Data 1 in figura ppl dilp8IR
2.66615	2.68793	2.69142
3.18287	2.61771	2.77635			Group	N	Missing	Median	0.25	0.75
2.72526	2.63026	2.69494			ppl/+	50	0	2935	2824	3016
2.93702	2.69773	2.65657			ppl>dilp8-ir	50	0	2674	2626	2740
3.14106	2.62557	2.75179			ppl>dilp8IRTRiP>DCr2	51	0	2684	2621	2753
3.13572	2.516	2.66403
2.95259	2.51793	2.67684			H = 73,115 with 2 degrees of freedom. (P = <0,001)
2.91664	2.73918	2.69914
2.82211	2.71742	2.5828			The differences in the median values among the treatment groups are greater than would be expected by chance; there is a statistically significant difference (P = <0,001)
2.9815	2.62667	2.70124
2.93246	2.73141	2.68199			To isolate the group or groups that differ from the others use a multiple comparison procedure.
2.99933	2.77866	2.72156
3.13541	2.60047	2.715
2.9278	2.67313	2.83663			All Pairwise Multiple Comparison Procedures (Dunn's Method) :
2.90041	2.65586	2.64111
2.66484	2.65412	2.60083			Comparison	Diff of Ranks	Q	P<0,05
3.07769	2.63248	2.65171			ppl/+ vs ppl>dilp8-ir	65540	7493	Yes
2.84312	2.60944	2.61167			ppl/+ vs ppl>dilp8IRTRiP>DCr2	63769	7327	Yes
3.0811	2.64214	2.65756			ppl>dilp8IRTR vs ppl>dilp8-ir	1771	0,203	No
3.01839	2.863	2.79518
2.84577	2.66266	2.5692
2.7751	2.65625	2.70223			Note: The multiple comparisons on ranks do not include an adjustment for ties.
2.78391	2.97864	2.90587
2.94476	2.54879	2.70746
2.94345	2.74329	2.59938
3.09332	2.708	2.5698
2.84913	2.5942	2.52429
3.01563	2.55841	2.74595
2.8286	2.63431	2.80703
3.01212	2.82508	2.68415
2.80842	2.70188	2.66465
3.06321	2.67395	2.89063
2.97796	2.84996	2.69376
2.80892	2.53534	2.79389
3.18295	2.78518	2.90665
2.99795	2.81556	2.60999
3.02256	2.64296	2.75287
		2.60891

## Sheet: S3-F
				used frequency of 0.01 animals with AntRet defects as control, alpha 0.05		p
	pupae with Anterior Retraction defects					the (one-tailed) probability of exactly, or fewer/more than observed value is
fig S3-D	yes	no	total		Z	more	fewer
dilp8[ag52]	0	52	52		-0.027875		0.488881
dilp8[ag51]	37	23	60		46.5802	<0.000001
dilp8[ag50]	17	52	69		19.1289	<0.000001
dilp8[ag55]	13	63	76		13.5345	<0.000001
dilp8[ag54]	23	39	62		27.9276	<0.000001
Lgr3 ag2	0	138	138		-0.75288		0.225761
Lgr3 ag1	58	72	130		49.539	<0.000001
	% of animals with AR defects
dilp8[ag52]	0
dilp8[ag51]	61.6667
dilp8[ag50]	24.6377
dilp8[ag55]	17.1053
dilp8[ag54]	37.0968
Lgr3 ag2	0
Lgr3 ag1	44.6154

## Sheet: S3-G
				used frequency of 0.05 animals die as pupae (p) in control conditions, alpha 0.05		p
	pupal viability					the (one-tailed) probability of exactly, or fewer/more than observed value is
fig S3-E	viable	dead	total		Z	more	fewer
dilp8[ag52]	146	2	148		-1.84807		0.032296
dilp8[ag51]	34	160	194		49.3474	<0.000001
dilp8[ag50]	75	138	213		39.8799	<0.000001
dilp8[ag55]	87	81	168		25.5231	<0.000001
dilp8[ag54]	42	71	113		27.9914	<0.000001
Lgr3 ag2	308	10	318		-1.38942		0.082353
Lgr3 ag1	84	137	221		38.7193	<0.000001
	% of viable pupae
dilp8[ag52]	98.6486
dilp8[ag51]	17.5258
dilp8[ag50]	35.2113
dilp8[ag55]	51.7857
dilp8[ag54]	37.1681
Lgr3 ag2	96.8553
Lgr3 ag1	38.009

## Sheet: S3-H
				used frequency of 0.05 animals die as pupae (p) in control conditions, alpha 0.05		p
	pupal viability					the (one-tailed) probability of exactly, or fewer/more than observed value is
fig S3-E	viable	dead	total		Z	more	fewer
Lgr3IR/+	106	1	107		-1.70774		0.043842
tub>	101	5	106		0.089131		0.464489
tub>Lgr3IR	18	44	62		23.5417	<0.000001
57C10>	131	8	139		0.214047		0.415255
57C10>Lgr3IR	38	64	102		26.5318	<0.000001
	% of viable pupae
Lgr3IR/+	99.0654
tub>	95.283
tub>Lgr3IR	29.0323
57C10>	94.2446
57C10>Lgr3IR	37.2549

## Sheet: S3 I
Aspect Ratio in in dead pupae and live pupae
(+/+)	(-/-)
dilp8 ag52	dilp8 ag50	dilp8 ag50	dilp8 ag54	dilp8 ag54	dilp8 ag55	dilp8 ag55	dilp8 ag51	dilp8 ag51		One-way analysis of variance
LIVE	LIVE	DEAD	LIVE	DEAD	LIVE	DEAD	LIVE	DEAD		P value	< 0.0001
2.75	2.88	2.95	3.32	3.42	3.28	3.01	3.17	3.14		P value summary	***
2.67	3.13	3.14	3.33	3.45	3.28	3.05	3.15	3.1859		Are means signif. different? (P < 0.05)	Yes
2.57	3.42	3.17	3.29	3.16	3.11	3.23	3.3	3.01365		Number of groups	9
2.8	3.27	3.42	3.16	3.24	2.76	3.47	3.03	3.2		F	49,16
2.79	3	3.29	3.24	3.18	3.4	3.28	3.21	3.18		R squared	0,5568
2.75	3.3	3.07	3.6	2.96508	3.12	3.25	3.05	3.14
2.72	3.33	3.22	3.25	3.0283	3.12	3.14	3.32	3.17		Bartlett's test for equal variances
2.69	2.9	3.1	3.04	3.18	3.34	3.2	3.31	3.64		Bartlett's statistic (corrected)	26,55
2.94	3.09	3.17	3.3	3.3	2.84	3.11	3.31228	3.06		P value	0,0008
2.73	3.32	3.05	3.42	3.36	3.33	3.11	3.22006	3.37		P value summary	***
2.87	3.23	3.26	3.21	2.92	2.91	2.92	3.3017	3.09		Do the variances differ signif. (P < 0.05)	Yes
2.64	3.21	3.21	3.36	3.1	2.95	2.96	3.13608	3.18
2.7	3.16	3.25	3.15	3.2	3.33	3.03		3.37		ANOVA Table	SS	df	MS
2.68	3.27	3.3	3.11	2.85	3.09	3.33		3.07		Treatment (between columns)	9,549	8	1,194
2.72	3.14	3.38	3.16	3.28	3.07	3.12		3.38		Residual (within columns)	7,600	313	0,02428
2.73	3.5	3.41	3.38246	3.32	3.24	3.22		3.11		Total	17,15	321
2.72	2.97	3.36	3.21725	3.11	3.1	3.2		3.03
2.81	2.94	3.65	3.13758	3.54152	3.03	3.2		3.31		Bonferroni's Multiple Comparison Test	Mean Diff.	t	Significant? P < 0.05?	Summary	95% CI of diff
2.79	3.12	3.34	3.21639	2.95683	3.24	3.12		3.17		ag50 D vs L	-0,1087	2,827	Yes	*	-0.2052 to -0.01211
2.8	3.23	3.18	2.95172	3.35556	3.01	3.25		3.1		ag54 D vs L	-0,02283	0,5659	No	ns	-0.1242 to 0.07852
2.75	3.18	3.17	3.16376	3.28214	3.15	3.09		3.33803		ag55 D vs L	-0,00009537	0,002610	No	ns	-0.09189 to 0.09170
2.79	3.11	3.42	3.36429	3.39	3.26	3.27		3.16726		ag51 D vs L	-0,06806	1,366	No	ns	-0.1932 to 0.05709
2.87	2.99	3.38	3.37363	3.53	3.13	3.12		3.40264
2.87	3.04	3.18	3.45548	3.15	3.24	3.24		3.80478
2.85	3.35	3.52	2.8125	3.4	3.01	3.09		3.30634
2.75	2.89	3.26	3.16172	3.41	3.28	3.2		3.29276
2.78	3.09	3.53		3.47	3.02	3.31		3.24
2.8		3.44		3.23	3.27	2.99		3.1
2.71		3.13		3.11	3.24	2.98		2.92
2.95		3.17		3.60227	3.46	3.01		3.48
2.57		3.2		3.24759	2.98	3.16		3.17
2.75		3.49		3.337	3.11			3.16
2.64		3.05		3.53543	3.44			3.3
2.69		3.22		3.34532	3.24			2.95
2.84		3.13		3.157	3.33			3.36
2.91		3.19			3.13			3.53
2.79		3.19			3.14			3.35
3		3.47			3.06			3.51
3.1		3.1			3.2			3.5
2.67		3.23			2.77			3.41722
2.83		3.33			3.22			3.08571
2.83		3.16			3.14			3.16786
2.68					2.98			3.57621
2.77					3.26			3.22143
2.65								3.4807
2.82								3.47955
2.79								3.47464
2.67								3.3
2.73								3.29779
2.76								3.41971
2.86								3.04621
2.67								3.44403
								3.49123
