# Supplementary material for: The steroid-hormone ecdysone coordinates parallel pupariation neuromotor and morphogenetic subprograms via epidermis-to-neuron Dilp8-Lgr3 signal induction
Source: Nat Commun. 2021 Jun 7;12:3328. doi: 10.1038/s41467-021-23218-5 (PMC8184853; doi:10.1038/s41467-021-23218-5)
Supplement: Supplementary file 14 — Source Data [file 41467_2021_23218_MOESM14_ESM.zip › Fig 4.xlsx]

## Sheet: 4E-H
	preGSB contractions in wt and mutant dilp8 animals
		E			F			G			H								E									F			t-test	lunes, enero 18, 2021, 19:30:48				G								H
		number of contractions			average duration			average amplitude			average period				t-test	lunes, abril 13, 2020, 17:09:52							t-test	sábado, agosto 01, 2020, 18:38:34															t-test	lunes, abril 13, 2020, 18:02:21
		dilp8 +/-	dilp8 -/-		dilp8 +/-	dilp8 -/-		dilp8 +/-	dilp8 -/-		dilp8 +/-	dilp8 -/-																			Data source: S5-B preGSB Amplitud in Fig 3 amplitud
	N-->	14	21		14	17		14	17		14	17			Data source: Data 1 in Notebook1								Data source: S5-B duracion in Fig S5 B duracion																Data source: S5-B preGSB periodo in Fig S5 B periodo
		7	9		9.14286	7		0.823351	0.686402		61	193.625																			Normality Test (Shapiro-Wilk)	Failed	(P < 0,050)
		8	15		11.1111	5.9375		0.600342	0.582655		36.5	40.4			Normality Test (Shapiro-Wilk)	Failed	(P < 0,050)						Normality Test (Shapiro-Wilk)	Passed	(P = 0,387)														Normality Test (Shapiro-Wilk)	Failed	(P < 0,050)
		11	10		10.5455	8.6		0.741494	0.657504		57.5	103.444
		13	10		10.4286	7.63636		3.26877	0.842779		59.1667	130.7											Equal Variance Test:	Passed	(P = 0,879)						Test execution ended by user request, Rank Sum Test begun
		7	16		8.30769	9		1.36986	0.611152		53.75	86			Test execution ended by user request, Rank Sum Test begun																								Test execution ended by user request, Rank Sum Test begun
		8	4		11.875	9.75		1.08404	0.545964		52.8571	144.333											Group Name	N	Missing	Mean	Std Dev	SEM			Mann-Whitney Rank Sum Test	lunes, enero 18, 2021, 19:30:48
		6	5		13.3333	6.6		1.79177	0.512001		49.6	164.25			Mann-Whitney Rank Sum Test	lunes, abril 13, 2020, 17:09:52							50-preGSB duracion MUT dilp8	17	0	6699	1604	0,389											Mann-Whitney Rank Sum Test	lunes, abril 13, 2020, 18:02:21
		9	7		9.33333	6.42857		0.893661	0.751439		67.875	114											50-preGSB duracion WT dilp8	14	0	11029	1670	0,446			Data source: S5-B preGSB Amplitud in Fig 3 amplitud
		7	8		10.5714	4		1.15723	1.45951		77.5	62.7143			Data source: Data 1 in Notebook1																								Data source: S5-B preGSB periodo in Fig S5 B periodo
		10	7		10.4	7.85714		0.80548	0.85747		64.1111	222.667											Difference	-4330							Group	N	Missing	Median	0.25	0.75
		7	6		14.2857	7.33333		1.08253	1.23482		55.3333	312.2			Group	N	Missing	Median	0.25	0.75											preGSB Amplitud 50% WT dilp8 a	14	0	0,937	0,789	1210			Group	N	Missing	Median	0.25	0.75
		6	8		13.1667	5.25		0.840221	0.453961		72.2	341.429			n contracciones dilp8 WT	14	0	8000	7000	10000			t = -7,342 with 29 degrees of freedom.								preGSB amplitud 50% MUT dilp8	17	0	0,660	0,553	0,936			preGSB periodo WT dilp8	14	0	58333	52043	68531
		10	7		10.9	6.57143		0.981118	0.55954		38.3333	175.333			n contracciontes MUT dilp8	17	0	8000	6500	10000																			preGSB periodo MUT dilp8	17	0	144333	106522	208146
		9	7		11	3.85714		0.597215	0.174271		70.5	141.333											95 percent two-tailed confidence interval for difference of means: -5,536 to -3,124								Mann-Whitney U Statistic= 67,000
			4			6			1.0146			175.333			Mann-Whitney U Statistic= 111,000																								Mann-Whitney U Statistic= 17,000
			21			5.42857			0.660059			109.6											Two-tailed P-value = 0,0000000435								T = 276,000 n(small)= 14 n(big)= 17 (P = 0,041)
			8			6.625			2.35679			241.571			T = 232,000 n(small)= 14 n(big)= 17 (P = 0,763)																								T = 122,000 n(small)= 14 n(big)= 17 (P = <0,001)
																							The difference in the mean values of the two groups is greater than would be expected by chance; there is a statistically significant difference between the input groups (P = <0,001).								The difference in the median values between the two groups is greater than would be expected by chance; there is a statistically significant difference (P = 0,041)
			0												The difference in the median values between the two groups is not great enough to exclude the possibility that the difference is due to random sampling variability; there is not a statistically significant difference (P = 0,763)																								The difference in the median values between the two groups is greater than would be expected by chance; there is a statistically significant difference (P = <0,001)
			0																				One-tailed P-value = 0,0000000217
			0
			0																				The sample mean of group 50-preGSB duracion WT dilp8 exceeds the sample mean of group 50-preGSB duracion MUT dilp8 by an amount that is greater than would be expected by chance, rejecting the hypothesis that the population mean of group 50-preGSB duracion MUT dilp8 is greater than or equal to the population mean of group 50-preGSB duracion WT dilp8. (P = <0,001).
																							Power of performed two-tailed test with alpha = 0,050: 1,000
																							Power of performed one-tailed test with alpha = 0,050: 1,000

## Sheet: 4L
	duration of the first and last two contractions of preGSB
N contractions	28	28		34	34
N larvae	14	14		17	17				One Way Analysis of Variance
	dilp8 (+/-)			dilp8 (-/-)
	first 2 contractions	last 2 contractions		first 2 contractions	last 2 contractions				Data source: Data 1 in comparacion iniciales y finales
	3	12	0	3	12
	5	14	0	2	8				Normality Test (Shapiro-Wilk)	Failed	(P < 0,050)
	5	15	0	8	10
	4	16	0	3	9
	7	11	0	3	10				Test execution ended by user request, ANOVA on Ranks begun
	7	14	0	9	10
	8	21	0	4	5				Kruskal-Wallis One Way Analysis of Variance on Ranks	martes, enero 19, 2021, 09:09:16
	4	14	0	4	8
	4	14	0	4	4				Data source: Data 1 in comparacion iniciales y finales
	6	16	0	5	9
	13	13	0	6	9				Group	N	Missing	Median	0.25	0.75
	10	14	0	6	7				7-first 2 WT dilp8	28	0	5000	4000	8000
	4	19	0	4	8				8-last 2 WT dilp8	28	0	14000	13000	16000
	5	14	0	3	3				10- first 2 MUT dilp8	34	0	4000	4000	6000
	5	13	0	6	8				11-last 2 MUT dilp8	34	0	8000	7000	9250
	8	14	0	4	8
	6	21	0	4	12				H = 76,919 with 3 degrees of freedom. (P = <0,001)
	4	10	0	4	10
	8	14	0	2	7				The differences in the median values among the treatment groups are greater than would be expected by chance; there is a statistically significant difference (P = <0,001)
	8	16	0	9	9
	12	14	0	8	11				To isolate the group or groups that differ from the others use a multiple comparison procedure.
	4	13	0	3	9
	5	16	0	8	8
	5	10	0	4	7				All Pairwise Multiple Comparison Procedures (Dunn's Method) :
	13	21	0	4	6
	13	15	0	6	7				Comparison	Diff of Ranks	Q	P<0,05
	4	20	0	5	10				8-last 2 WT d vs 10- first 2 M	77016	8397	Yes
	5	13	0	4	9				8-last 2 WT d vs 7-first 2 WT	60911	6341	Yes
			0	5	9				8-last 2 WT d vs 11-last 2 MUT	42736	4660	Yes
			0	4	6				11-last 2 MUT vs 10- first 2 M	34279	3933	Yes
			0	5	7				11-last 2 MUT vs 7-first 2 WT	18174	1982	No
			0	4	7				7-first 2 WT vs 10- first 2 M	16105	1756	No
			0	6	6
			0	11	7
									Note: The multiple comparisons on ranks do not include an adjustment for ties.
