# Supplementary material for: The steroid-hormone ecdysone coordinates parallel pupariation neuromotor and morphogenetic subprograms via epidermis-to-neuron Dilp8-Lgr3 signal induction
Source: Nat Commun. 2021 Jun 7;12:3328. doi: 10.1038/s41467-021-23218-5 (PMC8184853; doi:10.1038/s41467-021-23218-5)
Supplement: Supplementary file 14 — Source Data [file 41467_2021_23218_MOESM14_ESM.zip › Fig 4S.xlsx]

## Sheet: S4-CD
		C			D
		duration of prePMP			duration of prePMP
		dilp8 +/-	dilp8 -/-		Lgr3 +/-	Lgr3 -/-			t-test	martes, enero 19, 2021, 10:50:56							t-test	martes, enero 19, 2021, 10:59:13
	N-->	18	21		18	18
		47.2667	24.4		61.7667	8.81667			Data source: S5-A prePMP in Fig 3D prePMP								Data source: S5-A prePMP in Fig S3CD prePMP
		83.9333	142.6		185.283	24.2
		21.8833	15.6667		58.2167	40.7333			Normality Test (Shapiro-Wilk)	Failed	(P < 0,050)						Normality Test (Shapiro-Wilk)	Failed	(P < 0,050)
		60.5167	186		110.65	167.383
		80.1167	47.5833		74.9333	76.4833
		103.45	67		59.6167	152.217			Test execution ended by user request, Rank Sum Test begun								Test execution ended by user request, Rank Sum Test begun
		7.9	30.8		51.3	181.967
		41.3333	36		123.567	109.8			Mann-Whitney Rank Sum Test								Mann-Whitney Rank Sum Test
		15.2833	104.8		114.517	104.55
		82.2167	25.8		82.3833	32.9833			Data source: S5-A prePMP in Fig 3D prePMP								Data source: S5-A prePMP in Fig S3CD prePMP
		27.55	128.5		97.2833	43
		94.6333	73.5		52.85	92.9333			Group	N	Missing	Median	0.25	0.75			Group	N	Missing	Median	0.25	0.75
		23.6333	44.3		267.783	32.4667			prePMP WT dilp8	14	0	53892	23196	82646			prePMP WT Lgr3	14	0	89833	59267	130563
		79.25	71.3		151.55	104.133			prePMP MUT dilp8	17	0	47600	25133	89125			prePMP MUT Lgr3	14	0	84708	32854	120404
			67.1
			12.4						Mann-Whitney U Statistic= 114,000								Mann-Whitney U Statistic= 73,000
			16.1
									T = 219,000 n(small)= 14 n(big)= 17 (P = 0,858)								T = 228,000 n(small)= 14 n(big)= 14 (P = 0,260)
	n=	14	17		14	14
	0.25	23.1958	25.1		59.2667	32.8542			The difference in the median values between the two groups is not great enough to exclude the possibility that the difference is due to random sampling variability; there is not a statistically significant difference (P = 0,858)								The difference in the median values between the two groups is not great enough to exclude the possibility that the difference is due to random sampling variability; there is not a statistically significant difference (P = 0,260)
	0.5	53.8917	47.5833		89.8333	84.7083
	0.75	82.6458	89.15		130.562	120.404

## Sheet: S4-E
	E
	number of preGSB contractions
	Lgr3 +/-	Lgr3 -/-		t-test
N-->	15	23
	6	17		Data source: Data 1 in Fig number of preGSB contractions in dilp8-Lgr3
	3	14
	6	12		Normality Test (Shapiro-Wilk)	Passed	(P = 0,635)
	9	12
	6	11		Equal Variance Test:	Passed	(P = 0,288)
	12	11
	11	10		Group Name	N	Missing	Mean	Std Dev	SEM
	7	8		n contracciones Lgr3 WT	15	0	6867	2446	0,631
	9	8		n contracciones MUT Lgr3	15	0	8867	4103	1059
	5	7
	6	7		Difference	-2000
	7	6
	6	5		t = -1,622 with 28 degrees of freedom.
	6	3
	4	2		95 percent two-tailed confidence interval for difference of means: -4,527 to 0,527
		0
		0		Two-tailed P-value = 0,116
		0
		0		The difference in the mean values of the two groups is not great enough to reject the possibility that the difference is due to random sampling variability. There is not a statistically significant difference between the input groups (P = 0,116).
		0
		0		One-tailed P-value = 0,0581
		0
		0		The sample mean of group n contracciones MUT Lgr3 does not exceed the sample mean of the group n contracciones Lgr3 WT by an amount great enough to exclude the possibility that the difference is due to random sampling variability. The hypothesis that the population mean of group n contracciones Lgr3 WT is greater than or equal to the population mean of group n contracciones MUT Lgr3 cannot be rej…
				Power of performed two-tailed test with alpha = 0,050: 0,347
				The power of the performed test (0,347) is below the desired power of 0,800.
				Less than desired power indicates you are less likely to detect a difference when one actually exists. Negative results should be interpreted cautiously.
				Power of performed one-tailed test with alpha = 0,050: 0,475
				The power of the performed test (0,475) is below the desired power of 0,800.
				Less than desired power indicates you are less likely to detect a difference when one actually exists. Negative results should be interpreted cautiously.

## Sheet: S4-FGH
	preGSB contractions in wt and mutant Lgr3 animals
		F			G			H																			t-test	martes, enero 19, 2021, 12:08:01
		average duration			average amplitude			average period			t-test	martes, enero 19, 2021, 12:02:26							t-test	martes, enero 19, 2021, 12:06:24
		Lgr3 +/-	Lgr3 -/-		Lgr3 +/-	Lgr3 -/-		Lgr3 +/-	Lgr3 -/-																		Data source: S5-B preGSB periodo in Fig 3 y S3 periodo
	N-->	15	15		15	15		15	15		Data source: S5-B duracion in Fig 3 duracion								Data source: S5-B preGSB Amplitud in Fig 3 y S3 amplitud
		10	5		0.621801	1.24764		66.6	100																		Normality Test (Shapiro-Wilk)	Failed	(P < 0,050)
		7.33333	6.33333		0.991465	0.490913		96	242.4		Normality Test (Shapiro-Wilk)	Passed	(P = 0,368)						Normality Test (Shapiro-Wilk)	Failed	(P < 0,050)
		8.16667	5.45455		1.59286	0.614992		79.8	108.6
		6	4.58333		0.579818	0.354062		21	83.4545		Equal Variance Test:	Passed	(P = 0,079)														Test execution ended by user request, Rank Sum Test begun
		6.5	4.16667		0.58627	0.161455		81.2	111.909										Test execution ended by user request, Rank Sum Test begun
		6	6		0.279013	0.883611		33.5455	264		Group Name	N	Missing	Mean	Std Dev	SEM											Mann-Whitney Rank Sum Test
		5.81818	3.85714		0.287777	0.780326		86.3	169.333		50-preGSB duracion MUT Lgr3	15	0	4432	1068	0,276			Mann-Whitney Rank Sum Test
		9	4.41176		0.612669	0.310804		51.5	82.875		50-preGSB duracion WT Lgr3	15	0	8066	1522	0,393											Data source: S5-B preGSB periodo in Fig 3 y S3 periodo
		8	3.375		0.346688	0.150073		76.625	220										Data source: S5-B preGSB Amplitud in Fig 3 y S3 amplitud
		8.8	3.25		1.28818	0.386906		64.75	143.571		Difference	-3634															Group	N	Missing	Median	0.25	0.75
		9.16667	4.85714		0.397138	0.24486		65.2	96.1538										Group	N	Missing	Median	0.25	0.75			preGSB periodo WT Lgr3	15	0	66600	53333	81200
		7.28571	3.9		0.53336	0.394269		53.3333	74.2222		t = -7,570 with 28 degrees of freedom.								6- Lgr3 WT amp 50%	15	0	0,613	0,397	0,991			preGSB periodo MUT Lgr3	15	0	111909	92000	194167
		10	2.28571		0.770039	0.353152		82	194.167										6- Lgr3 MUT amp 50%	15	0	0,387	0,245	0,780
		8.66667	5		0.723426	0.996042		79.4	137.1		95 percent two-tailed confidence interval for difference of means: -4,618 to -2,651																Mann-Whitney U Statistic= 12,000
		10.25	4		1.18617	0.0870643		59.3333	92										Mann-Whitney U Statistic= 73,000
											Two-tailed P-value = 0,0000000302																T = 132,000 n(small)= 15 n(big)= 15 (P = <0,001)
																			T = 272,000 n(small)= 15 n(big)= 15 (P = 0,106)
											The difference in the mean values of the two groups is greater than would be expected by chance; there is a statistically significant difference between the input groups (P = <0,001).								The difference in the median values between the two groups is not great enough to exclude the possibility that the difference is due to random sampling variability; there is not a statistically significant difference (P = 0,106)								The difference in the median values between the two groups is greater than would be expected by chance; there is a statistically significant difference (P = <0,001)
											One-tailed P-value = 0,0000000151
											The sample mean of group 50-preGSB duracion WT Lgr3 exceeds the sample mean of group 50-preGSB duracion MUT Lgr3 by an amount that is greater than would be expected by chance, rejecting the hypothesis that the population mean of group 50-preGSB duracion MUT Lgr3 is greater than or equal to the population mean of group 50-preGSB duracion WT Lgr3. (P = <0,001).
											Power of performed two-tailed test with alpha = 0,050: 1,000
											Power of performed one-tailed test with alpha = 0,050: 1,000
											1.51e-08

## Sheet: S4-L
	duration of the first and last two contractions of preGSB
N contractions	29	30		27	28
N larvae	14.5	15		13.5	14				One Way Analysis of Variance
	Lgr3 (+/-)			Lgr3 (-/-)
	first 2 contractions	last 2 contractions		first 2 contractions	last 2 contractions				Data source: Data 1 in comparison of contraction lgr3
	10	9	0	4	6
	7	11	0	4	7				Normality Test (Shapiro-Wilk)	Failed	(P < 0,050)
	4	9	0	6	4
	5	9	0	3	8
	6	9	0	3	8				Test execution ended by user request, ANOVA on Ranks begun
	3	11	0	5	7
	2	4	0	3	7				Kruskal-Wallis One Way Analysis of Variance on Ranks	sábado, febrero 06, 2021, 12:04:17
	4	13	0	3	6
	2	5	0	4	5				Data source: Data 1 in comparison of contraction lgr3
	3	13	0	4	5
	4	14	0	3	8				Group	N	Missing	Median	0.25	0.75
	2	10	0	2	4				1-Lgr3+/- 1st	29	0	4000	3000	6000
	2	12	0	2	4				2 Lgr3+/- last	30	0	11000	10000	13000
	2	11	0	3	5				3-Lgr3- first	27	0	3000	2000	4000
	3	13	0	2	3				4-Lgr3- last	28	0	5500	4000	7000
	2	12	0	2	9
	6	10	0	3	4				H = 69,883 with 3 degrees of freedom. (P = <0,001)
	4	13	0	3	4
	6	11	0	4	8				The differences in the median values among the treatment groups are greater than would be expected by chance; there is a statistically significant difference (P = <0,001)
	3	11	0	3	6
	3	15	0	2	5				To isolate the group or groups that differ from the others use a multiple comparison procedure.
	3	11	0	3	10
	3	12	0	2	2
	6	11	0	2	3				All Pairwise Multiple Comparison Procedures (Dunn's Method) :
	9	13	0	2	6
	4	13	0	4	7				Comparison	Diff of Ranks	Q	P<0,05
	4	13	0	3	4				2 Lgr3+/- las vs 3-Lgr3- first	69756	7956	Yes
	7	13	0		5				2 Lgr3+/- las vs 1-Lgr3+/- 1st	51993	6040	Yes
	11	13	0						2 Lgr3+/- last vs 4-Lgr3- last	36450	4197	Yes
		10	0						4-Lgr3- last vs 3-Lgr3- first	33306	3736	Yes
			0						4-Lgr3- last vs 1-Lgr3+/- 1st	15543	1775	No
			0						1-Lgr3+/- 1st vs 3-Lgr3- first	17762	2009	No
			0
			0
									Note: The multiple comparisons on ranks do not include an adjustment for ties.
