# Supplementary material for: The steroid-hormone ecdysone coordinates parallel pupariation neuromotor and morphogenetic subprograms via epidermis-to-neuron Dilp8-Lgr3 signal induction
Source: Nat Commun. 2021 Jun 7;12:3328. doi: 10.1038/s41467-021-23218-5 (PMC8184853; doi:10.1038/s41467-021-23218-5)
Supplement: Supplementary file 14 — Source Data [file 41467_2021_23218_MOESM14_ESM.zip › Fig 5.xlsx]

## Sheet: 5A
				used 0.995 as control, alpha 0.05		p
	GSB					the (one-tailed) probability of exactly, or fewer/more than observed value is
figure 5A	yes	no	total		Z	more	fewer
dilp8++	26	0	26		-1.028771	0.877809
dilp8+-	14	0	14		-1.62933	0.93223
dilp8--	0	53	53		-101.725		<0.000001
lgr3++	18	0	18		-1.3701	0.913725
lgr3+-	15	0	15		-1.55577	0.927569
lgr3--	0	42	42		-90.3283		<0.000001

## Sheet: 5CD
Duration of GSB and postGSB in dilp8 and Lgr3 wt animals
	dilp8 (+/-)						Lgr3 (+/-)
	Duration of GSB (s)	duration of postGSB (min)					Duration of GSB (s)	duration of postGSB (min)
20190604-1-M10M3	76	50.6167				20200109-1-Lgr3ex1EXP2	56	53.1167
20190604-4-M10M3	92	62.9				20191227-6-Lgr3ex1EXP2	68	50.0167
20191226-1-M10M3	95	45.3333				20190531-1-Lgr3ex1EXP2	53	47.6167
20191226-2-M10M3	62	63.4333				20201124-1-Lgr3ex1EXP2	55	38.9667
20191226-4-M10M3	59	44.45				20201124-2-Lgr3ex1EXP2	60	49.4167
20191230-1-M10M3	86	60.4667				20201124-3-Lgr3ex1EXP2	68	43.0833
20191230-2-M10M3	78	51.2667				20201124-4-Lgr3ex1EXP2	67	43.6667
20191230-4-M10M3	81	50.3833				20201124-5-Lgr3ex1EXP2	54	46.4167
20191230-5-M10M3	93	58.45				20201124-6-Lgr3ex1EXP2	63	44.1167
20191231-1-M10M3	68	44.7167				20201125-L5-Lgr3ex1EXP2	81	41.4667
20191231-2-M10M3	71	49.3833				20201125-L6-Lgr3ex1EXP2	62	41.0667
20191231-3-M10M3	46.9	71				20201130-L5-Lgr3ex1EXP2	72	50.7
20191231-4-M10M3	70	53.75				20201130-L6-Lgr3ex1EXP2	64	51.4167
20191231-5-M10M3	70	43.2667				20201201-L1-Lgr3ex1EXP2	73	40.5667
20191231-6-M10M3	60	57.4833				20201201-L2-Lgr3ex1EXP2	63	46.5

## Sheet: 5E
				used 0.995 as control, alpha 0.05		p
	postGSB					the (one-tailed) probability of exactly, or fewer/more than observed value is
figure 5E	yes	no	total		z	more	fewer
dilp8+-	14	0	14		-1.62933	0.93223
dilp8--	0	21	21		-63.0983		<0.000001
lgr3+-	15	0	15		-1.55577	0.927569
lgr3--	0	25	25		-69.1159		<0.000001

## Sheet: 5F
				used 0.995 as control, alpha 0.05		p
	GSB					the (one-tailed) probability of exactly, or fewer/more than observed value is
figure 5F	yes	no	total		z	more	fewer
lgr3IR	30	0	30		-0.905964	0.860384
18A01	3	11	14		-39.5206		<0.000001
18A01-Lgr3IR	1	16	17		-53.0057		<0.000001
19b09	17	0	17		-1.42701	0.918316
19b09-lgr3ir	22	0	22		-1.17884	0.895587
to evaluate if the observed difference in the proportions of these two conditions was statistically significant, a Fisher Exact test was performd
18A01	3	11
18A01-Lgr3IR	1	16
the result is 0.3041
with alpha 0.05

## Sheet: 5G
						p
	GSB		in this one we considered the expected distribution to be 0.005			the (one-tailed) probability of exactly, or fewer/more than observed value is
figure 5G	yes	no	total		z	more	fewer
lgr3	0	30	30		0.905964	0 .182477
18A01	0	32	32		0.852133	0.19707
18A01-Lgr3	14	33	47		27.4323	<0.000001

## Sheet: 5H
					used 0.995 as control, alpha 0.05		p
			GSB				the (one-tailed) probability of exactly, or fewer/more than observed value is
figure 5H		temperature	yes	no	total	z	more	fewer
dilp8 +-		18	19	0	19	-1.31729	0.909156
dilp8 +-		30	22	0	22	-1.17884	0.895587
					here I use 0.005 as the expected frequency for a mutant genotype
dilp8--	+	18	0	34	34	0.802376		0.843305
dilp8--		30	0	30	30	0.905964		0 .86038419
dilp8--	UAS-dilp8WT	18	0	37	37	0.734198		0.830719
dilp8--		30	38	3	41	82.5776	<0.000001
dilp8--	UAS-dilp8C150A	18	0	19	19	1.31729		0.909156
dilp8--		30	0	25	25	1.06332		0.88222

## Sheet: 5I
				used 0.995 as control, alpha 0.05			p
		GSB					the (one-tailed) probability of exactly, or fewer/more than observed value is
	figure 5I	yes	no	total		z	more	fewer
ppl>	+	5	0	5		-3.0117	0.975249
	>dilp8-IR-TRIP	5	0	5		-3.0117	0.975249
	>dilp8-IR-TRIP>Dcr2	4	0	4		-3.40263	0.98015
A58>	+	7	0	7		-2.49177	.96552065
	>dilp8-IR-TRIP	12	0	12		-1.8008	0.941623
	>dilp8-IR-TRIP>Dcr2	6	0	6		-2.72036	0.970373
Eip71CD>	+	5	0	5		-3.0117	0.975249
	>dilp8-IR-TRIP	7	0	7		-2.49177	.96552065
	>dilp8-IR-TRIP>Dcr2	13	0	13		-1.71049	0.936915
A58> + Eip71CD>	+	11	0	11		-1.90225	0.946355
	>dilp8-IR-TRIP	14	1	15		-1.55577		0.059881
	>dilp8-IR-TRIP>Dcr2	11	2	13		-5.642657		0.00187982

## Sheet: 5K
				used 0.995 as control, alpha 0.05		p
	glue expulsion					the (one-tailed) probability of exactly, or fewer/more than observed value is
figure 5K	yes	no	total		z	more	fewer
+	12	1	13		-1.71049		0.0630853
dilp8--	0	23	23		-66.1754		<0.000001
lgr3--	0	12	12		-46.8208		<0.000001
