# Supplementary material for: The steroid-hormone ecdysone coordinates parallel pupariation neuromotor and morphogenetic subprograms via epidermis-to-neuron Dilp8-Lgr3 signal induction
Source: Nat Commun. 2021 Jun 7;12:3328. doi: 10.1038/s41467-021-23218-5 (PMC8184853; doi:10.1038/s41467-021-23218-5)
Supplement: Supplementary file 14 — Source Data [file 41467_2021_23218_MOESM14_ESM.zip › Fig 5S.xlsx]

## Sheet: S5-all larvae
	dilp8 (+/-)					dilp8 (-/-)						Lgr3 (+/-)					Lgr3 (-/-)
		Duration	Amplitude	Period			Duration	Amplitude	Period				Duration	Amplitude	Period			Duration	Amplitude	Period
	20190604-1-M10M3	3	0.600783			20191226-3-M30M3	3	0.578304	187			20200109-1-Lgr3ex1EXP2	10	0.629722			20191227-4-Lgr3ex1	6	1.21003
		5	0.737051	115			4	0.509159	140				7	0.631496	40			3	1.11264	54
		9	0.825708	54			3	0.483991	49				11	0.637202	152			4	1.24677	81
		11	0.820764	59			5	0.692203	271				12	0.72468	55			4	1.2551	174
		11	0.859078	53			4	0.607562	92				9	0.488915	51			8	1.41367	91
		12	0.908413	40			9	0.754802	167				11	0.618792	35		20200312-4-Lgr3ex1	3	0.48693
		13	1.01166	45			11	0.788875	201			20190531-1-Lgr3ex1EXP2	4	0.803361				5	0.678297	123
	20190604-4-M10M3	5	0.279435				12	0.835932	442				9	1.09619	95			7	0.600118	379
		8	0.511722	27			12	0.926789					9	1.07485	97			8	0.38861	535
		9	0.532515	34		20190604-2-M30M3	2	0.532553	30			20191227-6-Lgr3ex1EXP2	5	1.21334				8	0.382509	117
		14	0.549525	31			2	0.401841	31				6	1.35063	121			7	0.409016	58
		12	0.680468	56			4	0.53741	59				9	1.69177	54		20200109-2-Lgr3ex1	4	0.640792
		16	0.629495	35			3	0.47699	40				9	1.77424	62			4	0.614685	113
		8	0.460011	42			2	0.459662	33				9	1.64855	119			4	0.657584	8
		14	0.676662	26			4	0.539313	55				11	1.87865	43			4	0.575485	56
		14	0.762341	41			5	0.512453	32			20201124-1-Lgr3ex1EXP2	3	0.482665				6	0.672206	37
	20191226-1-M10M3	5	0.66825				4	0.471484	30				2	0.515635	31			5	0.516907	70
		6	0.785424	114			10	0.617967	55				3	0.577245	15			6	0.697733	297
		7	0.704656	73			11	0.667956	54				7	0.507677	15			8	0.541714	190
		6	0.605699	43			10	0.690628	31				7	0.627524	23			6	0.603188	84
		10	0.810114	49			2	0.54896	25				9	0.640618	27			6	0.67189	87
		12	0.788129	107			9	0.72544	42				6	0.667417	22			7	0.572727	144
		10	0.732687	37			9	0.669943	45				4	0.502396	16		20201124-5-Lgr3ex1	3	0.300751
		12	0.707616	28			8	0.714403	44				13	0.697191	19			3	0.355363	61
		12	0.776414	40			10	0.755472				20201124-2-Lgr3ex1EXP2	4	0.443121				5	0.411776	35
		15	0.795014	42		20190604-3-M30M3	8	0.710395					2	0.441236	183			4	0.211879	27
		21	0.782431	42			9	0.609776	90				4	0.616628	68			10	0.469461	84
	20191226-4-M10M3	7	2.83702				7	0.575856	73				11	0.727977	66			3	0.342878	258
		8	3.92885	109			7	0.575906	68				5	0.540275	61			3	0.288262	35
		10	2.35521	86			9	0.722485	113				13	0.748381	28			4	0.225457	144
		11	4.32595	41			8	0.639903	115			20201124-3-Lgr3ex1EXP2	3	0.245884				3	0.421491	23
		12	2.59962	46			10	0.730392	43				4	0.242674	24			4	0.380069	48
		11	2.89132	44			11	0.76885	112				4	0.271985	49			7	0.428082	82
		14	3.94343	29			10	0.755235	85				3	0.242399	30			6	0.413276	121
	20191226-2-M10M3	4	1.60472	63			7	0.486238	232				3	0.218183	23		20201124-6-Lgr3ex1	4	0.194106
		4	1.16819	91		20190604-5-M30M3	3	0.597478					3	0.239096	19			4	0.168807	183
		7	1.5672	56			8	0.66367	62				4	0.255398	32			3	0.158457	39
		7	1.76021	27			8	0.759768	77				7	0.286049	32			4	0.160858	108
		6	1.00793	40			8	0.78253	68				10	0.357851	37			3	0.140455	50
		6	1.30829	54			8	0.791716	268				14	0.393447	43			4	0.180667	84
		7	0.88794	59			8	0.936983	128				10	0.333796	53			5	0.162178	93
		9	2.09185	66			8	0.833253	66				7	0.261396	27			6	0.168795	76
		8	0.778218	54			7	0.862864	197			20201124-4-Lgr3ex1EXP2	2	0.214315				4	0.127611	65
		11	1.22648	47			8	0.971095	187				2	0.265119	28			3	0.158122	58
		13	1.45835	37			9	1.10814	72				2	0.260679	10			5	0.158648	64
		16	1.51947	51			9	0.96307	182				2	0.255808	95			5	0.158753	411
		10	1.42933			20190604-6-M30M3	3	0.459937					4	0.333049	28		20201125-L1-Lgr3ex1	7	0.988032
	20191230-1-M10M3	7	1.11667	51			3	0.425669	290				7	0.301724	174			5	0.779191	264
		8	0.847311	39			5	0.438101	94				5	0.258276	92		20201125-L2-Lgr3ex1	3	0.917742
		10	1.07304	67			7	0.517779	74				8	0.312255	189			2	0.754857	214
		15	1.25986	72			6	0.555862	97				9	0.316225	90			3	0.843816	456
		15	1.1128	58			8	0.679668	144				12	0.332301	72			4	0.761574	52
		10	1.00935	35			11	0.692828	50				11	0.315792	85			3	0.673916	150
		14	1.23445	48			9	0.690773	127			20201124-5-Lgr3ex1EXP2	2	0.272375				8	0.859552	64
		16	1.01885				9	0.743761	70				3	0.60959	67			4	0.650823	80
	20191230-2-M10M3	8	1.78626	70			12	0.674015	67				7	0.869541	62		20201130-L3-Lgr3ex1	2	0.304566
		12	1.57975	53			12	0.740529	35				13	0.707908	58			3	0.311445	159
		13	1.74552	37			13	0.719517	44				13	0.739975	54			2	0.265821	24
		12	2.18964	49			14	0.737937	37				13	0.58353	40			7	0.312789	77
		21	1.74677	39			11	0.668648	50				12	0.505762	28			2	0.317282	84
		14	1.70268				10	0.378264	70			20201124-6-Lgr3ex1EXP2	2	0.2292				2	0.33306	3
	20191230-4-M10M3	4	0.648358	80			11	0.655148	41				6	0.355005	73			4	0.339178	76
		4	0.759695	66		20191230-3-M30M3	9	0.563214	191				3	0.217467	121			3	0.25301	40
		5	0.905356	74			11	0.641096	125				2	0.235917	49			3	0.249964	20
		3	0.863525	36			10	0.554116	117				11	0.372465	106			4	0.297728	18
		13	1.11789	94			9	0.425431					13	0.40814	94			7	0.362448	41
		13	1.00243	87		20200320-1-M30M3	4	0.472588					12	0.448501	59			5	0.339817	119
		15	1.03736	62			8	0.56487	196				10	0.444526	61			6	0.356669	23
		14	0.869767	44			8	0.484925	89				13	0.408975	50			7	0.360973	104
		13	0.838568				5	0.465062	87			20201125-L5-Lgr3ex1EXP2	4	1.20955				9	0.36941	364
	20191230-5-M10M3	4	0.635704				8	0.572562	285				6	1.2114	67			4	0.259704	121
		5	0.993851	213		20200320-4-M30M3	4	0.781763					12	1.19853	105			5	0.249806	53
		10	1.23022	47			4	0.746797	53				11	1.35754	46		20201130-acrilico-L1-Lgr3ex1	2	0.173757
		12	1.41259	55			6	0.795988	120				11	1.46386	41			2	0.149742	500
		13	1.30169	61			7	0.746715	46			20201125-L6-Lgr3ex1EXP2	3	0.378711				2	0.168139	244
		14	1.49982	40			9	0.863323	41				3	0.339002	66			2	0.167855	45
		16	1.0267	49			8	0.710762	252				10	0.391334	48			3	0.129222	356
	20191231-1-M10M3	6	0.731037				7	0.61473	172				13	0.44877	87			4	0.141032	60
		5	0.547177	47		20200320-5-M30M3	4	1.52636					15	0.448119	65			3	0.136651	121
		8	0.682977	88			4	1.30855	124				11	0.376891	60			9	0.134183	214
		8	0.762532	91			3	1.08613	23			20201130-L5-Lgr3ex1EXP2	3	0.388498			20201130-acrilico-L3-Lgr3ex1	3	0.452146
		12	0.928643	78			4	1.5016	26				3	0.565598	73			3	0.407847	231
		12	0.937673	65			4	1.2433	38				4	0.511325	30			2	0.407847	4
		13	0.973146	57			3	1.3408	29				8	0.571578	65			3	0.41736	72
		14	0.957499	56			4	1.57282	108				10	0.573445	52			4	0.356425	153
		16	0.880845	45			6	2.09652	91				12	0.578983	49			3	0.366833	26
		10	0.653275	50		20200320-6-M30M3	5	0.866678					11	0.544093	51			4	0.361798	170
	20191231-2-M10M3	13	1.17611				6	0.818272	107			20201130-L6-Lgr3ex1EXP2	6	0.660773				4	0.324994	349
		13	1.39463	85			9	0.911032	294				9	0.726542	81		20201130-acrilico-L4-Lgr3ex2	4	0.215118
		13	0.995875	66			9	0.917922	321				9	0.798815	100			3	0.261561	28
		14	1.18975	52			10	0.973144	152				10	0.78056	67			3	0.243312	210
		13	1.05758	51			9	0.963863	156				13	0.835932	67			7	0.283421	53
		13	1.05994	42			7	0.551377	306				13	0.817615	95			4	0.249896	62
		21	0.703795	36		20190528-2-M30M3M22M2	6	1.11502				20201201-L1-Lgr3ex1EXP2	4	0.518908				3	0.19956	89
	20191231-4-M10M3	10	0.835583				5	1.11653	149				4	0.669898	99			3	0.227905	60
		13	0.970085	110			8	1.43938	94				7	0.694597	48			3	0.22507	274
		12	0.888271	72			6	1.08783	422				11	0.795354	74			4	0.221054	45
		15	0.951437	56			9	1.36262	215				13	0.826453	82			8	0.288464	127
		14	0.821514	69			10	1.28754	681				13	0.835348	94			5	0.228804	73
		15	0.574435	54		20190528-3-M30M3M22M2	6	0.534847				20201201-L2-Lgr3ex1EXP2	7	1.05955				7	0.281507	41
	20191231-5-M10M3	4	0.55233				4	0.428621	595				11	1.25821	63			8	0.293497	95
		4	0.724609	28			4	0.438074	200				13	1.29436	59			6	0.208875	93
		5	0.748997	21			3	0.377755	169				10	1.13258	56		20201130-acrilico-L5-Lgr3ex2	2	0.50265
		11	1.03368	41			3	0.38336	212									3	0.367396	81
		7	0.873803	56			6	0.451949	172									4	0.36212	31
		12	1.1551	27			7	0.537608	323									2	0.474215	37
		14	1.22732	58			9	0.479477	719									2	0.427943	67
		13	1.26195	45		20190528-6-M30M3M22M2	4	0.498679										5	0.369922	142
		19	1.15254	32			5	0.542622	59									3	0.367196	8
		20	1.08086	37			5	0.530373	60									3	0.449911	110
	20191231-6-M10M3	5	0.495894				7	0.635188	39									5	0.362475	75
		5	0.488073	34			8	0.706069	91									10	0.25886	117
		11	0.604472	112			8	0.567152	557								20201201-L3-Lgr3ex1	2	0.347836
		12	0.673506	107			9	0.436696	246									2	0.37932	596
		12	0.640034	81		20200321-3-M30M3	3	0.2479										2	0.356176	138
		13	0.60906	58			4	0.183441	71									2	0.366393	72
		14	0.643681	58			4	0.161178	129									3	0.369174	75
		14	0.652243	69			4	0.155665	110									2	0.305496	118
		13	0.567971	45			3	0.193711	137									3	0.347671	166
							3	0.125867	244								20201201-L4-Lgr3ex1	2	0.820711
							6	0.152137	157									4	0.833965	171
						20200321-5-M30M3	6	1.13183										5	1.00469	88
							5	1.00875	63									6	0.971965	41
							6	0.918767	55									4	0.930515	45
							7	0.999046	408									7	1.16334	272
						20200321-6-M30M3	4	0.729713										3	0.847448	135
							4	0.573015	155									3	0.884785	72
							3	0.650856	68									8	1.25145	185
							2	0.593993	59									6	1.18599	187
							5	0.657116	93									7	1.0616	175
							4	0.59711	207								20201201-L6-Lgr3ex1	3	0.0898797
							5	0.624847	223									4	0.0773352	140
							3	0.459316	79									5	0.0939779	44
							5	0.657794	78								20201124-3-Lgr3ex1	no detectable preGSB contractions
							4	0.662445	17								20201125-L3-Lgr3ex1	no detectable preGSB contractions
							6	0.521477	38								20201125-L4-Lgr3ex1	no detectable preGSB contractions
							6	0.709137	31								20201130-acrilico-L6-Lgr3ex2	no detectable preGSB contractions
							6	0.779297	80								20201201-L5-Lgr3ex1	no detectable preGSB contractions
							8	0.791467	178								20200109-4-Lgr3ex1	no detectable preGSB contractions
							6	0.788357	75								20200109-6-Lgr3ex1	no detectable preGSB contractions
							7	0.556803	166								20191227-1-Lgr3ex1	no detectable preGSB contractions
							5	0.670888	93
							8	0.763099	193
							8	0.713521	101
							8	0.704737	170
							7	0.656246	88
						20191226-5-M30M3	4	2.12915
							6	2.12997	306
							5	2.20574	87
							8	2.87069	250
							9	2.87662	433
							6	2.66123	157
							8	2.10343	147
							7	1.8775	311
						20191230-6-M30M3	no detectable preGSB contractions
						20200320-3-M30M3	no detectable preGSB contractions
						20200321-1-M30M3	no detectable preGSB contractions
						20200321-4-M30M3	no detectable preGSB contractions
