# Supplementary material for: The steroid-hormone ecdysone coordinates parallel pupariation neuromotor and morphogenetic subprograms via epidermis-to-neuron Dilp8-Lgr3 signal induction
Source: Nat Commun. 2021 Jun 7;12:3328. doi: 10.1038/s41467-021-23218-5 (PMC8184853; doi:10.1038/s41467-021-23218-5)
Supplement: Supplementary file 14 — Source Data [file 41467_2021_23218_MOESM14_ESM.zip › Fig 6.xlsx]

## Sheet: 6A
		Duration of PMP in minutes
		dilp8 +/-			dilp8 -/-
		AR-var	GCAMP-var		AR-var	GCAMP-var			One Way Analysis of Variance	miércoles, enero 20, 2021, 09:08:41
	N-->	15	15		5	6
		65.9	65.9		28.6	76.68			Data source: Data 1 in break point
		55.15	70.15		12.83	75.9
		57	63		24.8	54.9			Normality Test (Shapiro-Wilk)	Passed	(P = 0,127)
		57.9	65.7		23.9	79.03
		50.4	50.4		29.2	71.9			Equal Variance Test:	Passed	(P = 0,314)
		62.4	62.4			44.2
		49.3	52.3						Group Name	N	Missing	Mean	Std Dev	SEM
		58.3	61.3						1-WT AR	15	0	55563	5664	1463
		54.2	63.2						2-WT GCaMP6	15	0	59750	7339	1895
		54.3	57.3						3-dilp8 AR	5	0	23866	6587	2946
		46.3	46.3						4-dilp8 GCaMP6	6	0	67102	14197	5796
		54	54																		0.25	0.75
		64.9	64.9						Source of Variation	DF	SS	MS	F	P							59267	130563
		50	51						Between Groups	3	6068254	2022751	31385	<0,001							32854	120404
		53.4	68.4						Residual	37	2384608	64449
									Total	40	8452862
									The differences in the mean values among the treatment groups are greater than would be expected by chance; there is a statistically significant difference (P = <0,001).
									All Pairwise Multiple Comparison Procedures (Student-Newman-Keuls Method) :
									Comparisons for factor:
									Comparison	Diff of Means	p	q	P	P<0,050
									4-dilp8 GCaMP6 vs. 3-dilp8 AR	43236	4	12578	<0,001	Yes
									4-dilp8 GCaMP6 vs. 1-WT AR	11538	3	4208	0,014	Yes
									4-dilp8 GCaMP6 vs. 2-WT GCaMP6	7352	2	2681	0,066	No
									2-WT GCaMP6 vs. 3-dilp8 AR	35884	3	12241	<0,001	Yes
									2-WT GCaMP6 vs. 1-WT AR	4187	2	2020	0,162	No
									1-WT AR vs. 3-dilp8 AR	31697	2	10813	<0,001	Yes

## Sheet: 6B
		genotypes
		1	tub-GAL80[ts] dilp8(+/-) tub-GAL4
		3	tub-GAL80[ts] dilp8(-/-) tub-GAL4 UAS-dilp8
			time from GSB to tanning (min)
		genotype	1st GSB	2nd GSB	tanning
	20190730_1-2-3	1	0	---	47			t-test
	20190730_1-2-3	1	0	---	57.7167
	20190730_1-2-3	1	0	---	49.1667			Data source: Data 1 in Notebook1
	20190730_1-2-3	1	0	---	58.6667
	20190730_1-2-3	1	0	---	66.5833			Normality Test (Shapiro-Wilk)	Failed	(P < 0,050)
	20190730_1-2-3	1	0	---	56.2833
	20190730_1-3-4	1	0	---	40.3333
	20190730_1-3-4	1	0	---	56.3333			Test execution ended by user request, Rank Sum Test begun
	20190730_1-3-4	1	0	---	46.1
	20190730_1-3-4	1	0	---	53.1333			Mann-Whitney Rank Sum Test
	20190730_1-3-4	1	0	---	54.4333
	20190730_1-3-4	1	0	---	56.7833			Data source: Data 1 in Notebook1
	20190731_1-3-4	1	0	---	50.1667
	20190731_1-3-4	1	0	---	33.2833			Group	N	Missing	Median	0.25	0.75
	20190731_1-3-4	1	0	---	56.75			tub-G80[ts] tub-G4 dilp8 +/-	23	0	51883	47000	56750
	20190731_1-3-4	1	0	---	53.5167			tub-G80[ts] tub>dilp8 -/-	38	0	72875	51212	93717
	20190731_1-3-4	1	0	---	29.75
	20190731_1-3-4	1	0	---	51			Mann-Whitney U Statistic= 206,500
	20190731_1-3-4	1	0	---	51.8833
	20190731_1-2-3	1	0	---	72.45			T = 482,500 n(small)= 23 n(big)= 38 (P = <0,001)
	20190731_1-2-3	1	0	---	47.8667
	20190731_1-2-3	1	0	---	49.15			The difference in the median values between the two groups is greater than would be expected by chance; there is a statistically significant difference (P = <0,001)
	20190731_1-2-3	1	0	---	41.2333
	20190730_1-2-3	3	0	---	129.5
	20190730_1-2-3	3	0	---	90.5
	20190730_1-2-3	3	0	---	69.15
	20190730_1-2-3	3	0	---	79.25
	20190730_1-2-3	3	0	---	72.5
	20190730_1-2-3	3	0	---	37.2833
	20190730_1-2-3	3	0	---	136.667
	20190730_1-3-4	3	0	---	51
	20190730_1-3-4	3	0	---	64.6
	20190730_1-3-4	3	0	---	46.1667
	20190730_1-3-4	3	0	---	87.5
	20190731_1-3-4	3	0	---	93.3333
	20190731_1-3-4	3	0	---	73.25
	20190731_1-3-4	3	0	---	64.3167
	20190731_1-3-4	3	0	39.1833	88.7667
	20190731_1-3-4	3	0	---	51.2833
	20190731_1-3-4	3	0	---	147.5
	20190731_1-3-4	3	0	---	166.967
	20190731_1-2-3	3	0	---	47.1333
	20190731_1-2-3	3	0	---	44.5667
	20190731_1-2-3	3	0	---	87.8167
	20190731_1-2-3	3	0	---	74.1667
	20190731_1-2-3	3	0	---	35.6667
	20190731_1-2-3	3	0	---	153.817
	20190731_1-2-3	3	0	---	45.0333
	20190829 30C 2-3-4	3	0	---	122.817
	20190829 30C 2-3-4	3	0	---	47.9
	20190829 30C 2-3-4	3	0	---	125.5
	20190829 30C 2-3-4	3	0	---	90.7333
	20190829_4-3-2-_30C	4	0	128.183	208.1
	20190829_4-3-2-_30C	5	0	---	53.9167
	20190829_4-3-2-_30C	3	0	---	53.6
	20190829_4-3-2-_30C	3	0	---	76
	20190829_4-3-2-_30C	3	0	---	60.4167
	20190829_4-3-2-_30C	3	0	37.2167	94.8667
	20190829_4-3-2-_30C	3	0	15.1833	50.9833
	20190829_4-3-2-_30C	3	0	---	63
	20190829_4-3-2-_30C	3	0	---	53.0833

## Sheet: 6EF
	Puparium aspect ratio of mDopa treated animals
	dilp8(+/-)		dilp8(-/-)			Lgr3(+/-)		Lgr3(-/-)
N-->	47	122	38	65		33	31	14	49
	CTL	DOPA	CTL	DOPA		CTL	DOPA	CTL	DOPA			One Way Analysis of Variance	sábado, junio 06, 2020, 18:48:42							One Way Analysis of Variance	sábado, junio 06, 2020, 18:43:03
	2.83051	2.67434	2.8366	2.76997		2.91892	2.83432	3.30769	3.37097
	2.6443	2.66887	2.9373	2.64848		3.02941	2.77882	3.37864	3.1462			Data source: Data 1 in mdopa								Data source: Data 1 in mdopa
	2.67003	2.54459	3.09968	2.86364		2.88235	2.76786	3.19805	3.12287
	2.79125	2.43944	2.9899	2.70627		2.93694	2.93115	3.66212	2.9871			Normality Test (Shapiro-Wilk)	Passed	(P = 0,560)						Normality Test (Shapiro-Wilk)	Passed	(P = 0,306)
	2.91275	2.52681	3.13542	2.86897		2.88235	2.82298	3.53208	3.23826
	2.79365	2.60323	3.02658	2.52603		3	2.7386	3.45161	3.35439			Equal Variance Test:	Passed	(P = 0,159)						Equal Variance Test:	Failed	(P < 0,050)
	2.76174	2.68647	2.89789	2.88339		2.74859	2.67857	3.44643	3.28125
	2.70066	2.58929	3.12333	2.91722		2.86006	2.78363	3.59929	3.22623			Group Name	N	Missing	Mean	Std Dev	SEM
	2.73519	2.57655	3.16028	2.90461		2.90909	2.96358	3.37705	3.25926			1-dilp8(+/-) CTL (47)	47	0	2729	0,0974	0,0142			Test execution ended by user request, ANOVA on Ranks begun
	2.75159	2.59006	3.1828	2.86667		2.95192	2.66856	3.60328	3.03704			2- dilp8(+/-) mDOPA (122)	122	0	2550	0,115	0,0104
	2.83062	2.70134	3.32993	2.78276		2.8343	2.73864	3.16294	2.99375			3-dilp8(-/-) CTL (38)	38	0	3009	0,132	0,0214			Kruskal-Wallis One Way Analysis of Variance on Ranks	sábado, junio 06, 2020, 18:43:03
	2.7918	2.55963	2.94498	2.87273		3.01543	2.95758	3.63176	3.05263			4-dilp8(-/-) mDOPA (65)	65	0	2846	0,141	0,0175
	2.7585	2.75077	2.8932	2.90102		2.98366	2.76708	3.53618	2.91419											Data source: Data 1 in mdopa
	2.66667	2.60472	2.89524	2.88679		2.8526	2.83082	3.66993	2.8625			Source of Variation	DF	SS	MS	F	P
	2.79487	2.55446	2.86557	3.08276		2.9316	2.74174		2.87283			Between Groups	3	7724	2575	174722	<0,001			Group	N	Missing	Median	0.25	0.75
	2.72586	2.54723	2.98976	2.80339		3.0777	2.96053		3.36			Residual	268	3949	0,0147					5-Lgr3ex1/EXP2 CTL (33)	33	0	2925	2871	3006
	2.75352	2.67114	2.78641	2.89286		2.91892	2.78198		3.12384			Total	271	11674						6-Lgr3ex1/EXP2 mDOPA (31)	31	0	2786	2745	2893
	2.75472	2.50145	2.92523	2.7551		2.93548	2.78613		3.26266											7-Lgr3ex1 CTL (14)	14	0	3492	3360	3610
	2.5619	2.42342	3.0381	2.85437		3.02694	2.89251		3.08117			The differences in the mean values among the treatment groups are greater than would be expected by chance; there is a statistically significant difference (P = <0,001).								8-Lgr3ex1 mDOPA (49)	49	0	3053	2884	3203
	2.76025	2.48765	2.94881	3.11379		2.92484	2.75862		2.81638
	2.82258	2.40896	3	2.85231		2.8597	2.86186		3.27273			Power of performed test with alpha = 0,010: 1,000								H = 61,988 with 3 degrees of freedom. (P = <0,001)
	2.75786	2.63057	3.05072	2.9106		3.14386	2.97		2.7205
	2.71924	2.51304	2.89667	2.68966		3.02786	2.93151		3.16667											The differences in the median values among the treatment groups are greater than would be expected by chance; there is a statistically significant difference (P = <0,001)
	2.72581	2.66452	3.23759	2.65894		2.88427	2.55623		3.48097			All Pairwise Multiple Comparison Procedures (Student-Newman-Keuls Method) :
	2.65138	2.52941	3.15493	3.06931		2.91239	2.83432		2.96765											To isolate the group or groups that differ from the others use a multiple comparison procedure.
	2.70642	2.6	2.95572	3.0989		2.9637	2.77882		2.68023			Comparisons for factor:
	2.69565	2.4881	2.91809	2.85981		2.95238	2.74468		3.1			Comparison	Diff of Means	p	q	P	P<0,010
	2.64686	2.67208	3.16418	2.94565		3.01242	2.91234		2.87613			3-dilp8(-/-) CTL (38) vs. 2- dilp8(+/-) mDOPA (122)	0,459	4	28770	<0,001	Yes			All Pairwise Multiple Comparison Procedures (Dunn's Method) :
	2.59756	2.75083	3.00669	3.07857		2.82544	2.8328		2.81159			3-dilp8(-/-) CTL (38) vs. 1-dilp8(+/-) CTL (47)	0,280	3	14926	<0,001	Yes
	2.62662	2.59327	3.08889	3.26437		3.01342	2.64266		2.89264			3-dilp8(-/-) CTL (38) vs. 4-dilp8(-/-) mDOPA (65)	0,163	2	9292	<0,001	Yes			Comparison	Diff of Ranks	Q	P<0,05
	2.77926	2.64026	3.01347	2.90136		2.91275	2.87296		2.81972			4-dilp8(-/-) mDOPA (65) vs.2- dilp8(+/-) mDOPA (122)	0,296	3	22449	<0,001	Yes			7-Lgr3(-/-) CTL (14) vs 6-Lgr3(+/-) mDOPA (31)	87677	7398	Yes
	2.67931	2.67879	3.10105	2.84		2.75652			2.64456			4-dilp8(-/-) mDOPA (65) vs. 1-dilp8(+/-) CTL (47)	0,117	2	7097	<0,001	Yes			7-Lgr3(-/-) CTL (14) vs 5-Lgr3ex1/EXP	61727	5258	Yes
	2.6192	2.6079	2.91039	2.86957		2.7746			2.78125			1-dilp8(+/-) CTL (47) vs. 2- dilp8(+/-) mDOPA (122)	0,179	2	12165	<0,001	Yes			7-Lgr3(-/-) CTL (14) CT vs 8-Lgr3(-/-) mDOPA (49)	42918	3848	Yes
	2.68923	2.44737	3.14384	3.00699					3.13804											8-Lgr3(-/-) mDOPA (49) vs 6-Lgr3(+/-) mDOPA (31)	44759	5299	Yes
	2.70336	2.6711	2.75227	2.86054					2.73043											8-Lgr3(-/-) mDOPA (49) vs 5-Lgr3ex1/EXP	18809	2269	No
	2.7457	2.65461	2.79355	3.17376					2.69659											5-Lgr3ex1/EXP vs 6-Lgr3(+/-) mDOPA (31)	25950	2819	Yes
	2.58359	2.50595	3.01736	3.02027					3.13707
	2.66562	2.60443	3.1134	2.82886					3.18
	2.8875	2.56667		2.78808					3.17857											Note: The multiple comparisons on ranks do not include an adjustment for ties.
	2.54955	2.59502		2.76875					3.25926
	2.81164	2.63934		2.76341					3.03704
	2.6	2.61889		2.72757					2.99375
	2.80449	2.48225		2.70186					3.05263
	2.61468	2.51495		2.77778					2.97705
	2.66458	2.6899		2.81231					3.08725
	3.02333	2.66102		2.83219					3.02251
	2.90459	2.66102		2.71875					3.00593
		2.68615		2.85616					3.13333
		2.7299		2.61994					3.26087
		2.66667		2.92977
		2.46939		2.85484
		2.52412		2.65409
		2.55414		2.86972
		2.65455		2.96564
		2.61111		2.66055
		2.43605		2.77104
		2.64151		2.69538
		2.55821		2.88889
		2.35143		2.9513
		2.60577		2.82237
		2.68106		2.75945
		2.68212		2.60625
		2.60596		2.7354
		2.62207		2.71131
		2.44412		2.89761
		2.46203
		2.56209
		2.48254
		2.58387
		2.35882
		2.5596
		2.46602
		2.63366
		2.67797
		2.48428
		2.32295
		2.37391
		2.81754
		2.33699
		2.56707
		2.52469
		2.46535
		2.44928
		2.40525
		2.47619
		2.25496
		2.61562
		2.54217
		2.53636
		2.36364
		2.50877
		2.71186
		2.60596
		2.62207
		2.44412
		2.46203
		2.56209
		2.48254
		2.58387
		2.35882
		2.5596
		2.46602
		2.63366
		2.67797
		2.48428
		2.32295
		2.37391
		2.81754
		2.33699
		2.56707
		2.52469
		2.46535
		2.44928
		2.40525
		2.47619
		2.25496
		2.61562
		2.54217
		2.53636
		2.36364
		2.50877
		2.71186

## Sheet: 6G
					used 0.995 as control, alpha 0.05		p
figure 6 G		GSB					the (one-tailed) probability of exactly, or fewer/more than observed value is
	mDOPA	yes	no	total		Z	more	fewer
dilp8 (+/-)	YES	8	0	8		-2.30577	0.960693
dilp8 (-/-)	NO	0	7	7		-34.6436		<0.000001
	YES	0	29	29		-74.6507		<0.000001
Lgr3 (+/-)	YES	7	0	7		-2.49177	0.965521
Lgr3 (-/-)	YES	0	5	5		-28.3734		<0.000001

## Sheet: 6H
	Average duration of preGSB contraction in dilp8 (+/-) and dilp8 (-/-)
	effect of mDOPA
				N contractions	average duration (s)	average period (s)
		dilp8 (+/-) DOPA	3-20200603-M30/M10-L1 -mDOPA	10	7.7	39.7778		One Way Analysis of Variance	martes, agosto 18, 2020, 04:29:20 p.m.
			3-20200603-M30/M10-L2-mDOPA	8	7.375	38.2857
			3-20200603-M30/M10-L3-mDOPA	7	8.14286	42.6667		Data source: Data 1 in Notebook1
			3-20200603-M30/M10-L4-mDOPA	7	11.4286	43.3333
			3-20200603-M30/M10-L5-mDOPA	11	8	43.6		Normality Test (Shapiro-Wilk)	Passed	(P = 0,580)
			3-20200603-M30/M10-L6-mDOPA	9	8.66667	39.375
			L5-5-20200603-M10-M30-mDOPA	10	6	32.6667		Equal Variance Test:	Passed	(P = 0,281)
			L6-5-20200603-M10-M30-mDOPA	9	13	41.625
				N-->	8			Group Name	N	Missing	Mean	Std Dev	SEM
								5-Dur dilp8 (+/-) DOPA	8	0	8787	2285	0,808
				N contractions	average duration (s)	average period (s)		6-Dur dilp8 (-/-) CTL	6	0	7089	0,828	0,338
		dilp8 (-/-) CTL	L1-8-20200604-M30M3-CTL	8	7.5	321.429		7-Dur dilp8 (-/-) DOPA	19	0	5905	1193	0,274
			L2-8-20200604-M30M3-CTL	4	6	426
			3L1-8-20200604-M30M3-CTL	9	7	270.125		Source of Variation	DF	SS	MS	F	P
			4L1-8-20200604-M30M3-CTL	5	6.4	305		Between Groups	2	47300	23650	10818	<0,001
			5L1-8-20200604-M30M3-CTL	10	7.3	197.222		Residual	30	65589	2186
			6L1-8-20200604-M30M3-CTL	12	8.33333	164.818		Total	32	112889
				N-->	6
								The differences in the mean values among the treatment groups are greater than would be expected by chance; there is a statistically significant difference (P = <0,001).
				N contractions	average duration (s)	average period (s)
		dilp8 (-/-) DOPA	20200602-2-L1-GCaMP-M30M3-mDOPA	21	7.38095	107.2		Power of performed test with alpha = 0,050: 0,980
			20200602-2-L2-GCaMP-M30M3-mDOPA	23	5.6087	119.5
			20200602-2-L3-GCaMP-M30M3-mDOPA	18	7.77778	97.0588
			20200602-2-L4-GCaMP-M30M3-mDOPA	17	6.47059	163.813		All Pairwise Multiple Comparison Procedures (Student-Newman-Keuls Method) :
			20200602-2-L5-GCaMP-M30M3-mDOPA	38	7.36842	78.6486
			20200602-2-L6-GCaMP-M30M3-mDOPA	29	6.96552	90.7857		Comparisons for factor:
			L2-4-20200603-M30M3-mDOPA	32	4.6875	102		Comparison	Diff of Means	p	q	P	P<0,050
			L3-4-20200603-M30M3-mDOPA	29	5.48276	88.1786		5-Dur dilp8 (+/-) DOPA vs. 7-Dur dilp8 (-/-) DOPA	2882	3	6541	<0,001	Yes
			L5-4-20200603-M30M3-mDOPA	20	6.05	104.368		5-Dur dilp8 (+/-) DOPA vs. 6-Dur dilp8 (-/-) CTL	1699	2	3008	0,042	Yes
			L6-4-20200603-M30M3-mDOPA	18	6.77778	125.824		6-Dur dilp8 (-/-) CTL vs. 7-Dur dilp8 (-/-) DOPA	1184	2	2417	0,098	No
			L1-9-20200604-M30M3-mDOPA	19	5.15789	102.667
			L2-9-20200604-M30M3-mDOPA	42	3.80952	76.1463
			L3-9-20200604-M30M3-mDOPA	17	4.17647	109.25
			L4-9-20200604-M30M3-mDOPA	29	5.41379	60.75
			L5-9-20200604-M30M3-mDOPA	25	3.92	97.0417
			L1-5-20200603-M30M3-mDOPA	35	5.68571	160.794
			L2-5-20200603-M30M3-mDOPA	27	5.77778	144.269
			L3-5-20200603-M30M3-mDOPA	15	6.6	169.286
			L41-5-20200603-M30M3-mDOPA	25	6.8	86.4167
				N-->	19

## Sheet: 6J
	dilp8 expression 5 minutes after GSB
	wandering	GSB+5'
sample1	2.62433	11.0457			t-test
sample2	1.1245	135.359
sample3	0.534892	33.4842			Data source: Data 1 in PCR GSB 5min rp49-100
sample4	0.927842	191.37
sample5	0.515433	166.632			Normality Test (Shapiro-Wilk)	Passed	(P = 0,126)
sample6	1.46575	33.8351
sample7	0.683465				Equal Variance Test:	Failed	(P < 0,050)
					Test execution ended by user request, Rank Sum Test begun
					Mann-Whitney Rank Sum Test	lunes, mayo 10, 2021, 15:54:42
					Data source: Data 1 in PCR GSB 5min rp49-100
					Group	N	Missing	Median	0.25	0.75
					wandering	7	0	0,928	0,535	1466
					5' after contractions	6	0	84597	27875	172816
					Mann-Whitney U Statistic= 0,000
					T = 63,000 n(small)= 6 n(big)= 7 P(est.)= 0,003 P(exact)= 0,001
					The difference in the median values between the two groups is greater than would be expected by chance; there is a statistically significant difference (P = 0,001)
