# Supplementary material for: The steroid-hormone ecdysone coordinates parallel pupariation neuromotor and morphogenetic subprograms via epidermis-to-neuron Dilp8-Lgr3 signal induction
Source: Nat Commun. 2021 Jun 7;12:3328. doi: 10.1038/s41467-021-23218-5 (PMC8184853; doi:10.1038/s41467-021-23218-5)
Supplement: Supplementary file 14 — Source Data [file 41467_2021_23218_MOESM14_ESM.zip › Fig 6S.xlsx]

## Sheet: S6-A
dilp8 ag52/ag50 (+/-)
average contraction duration (seconds)
larva	postGSB-stage1	postGSB-stage2
20191226-1-M10M3/M22M2	27.4571	17.1935
20191226-2-M10M3/M22M2	37.9565	26.5156
20190604-1-M10M3/M22M2	33.4	23.5072
20190604-4-M10M3/M22M2	26	18.0098
20191230-1-M10M3/M22M2	45.6875	29.5634
20191230-2-M10M3/M22M2	30.3704	23.5143
20191230-4-M10M3/M22M2	34.2353	25.1935
20191230-5-M10M3/M22M2	37.4	25.6102
20191231-1-M10M3/M22M2	32.7407	20.5179
20191231-2-M10M3/M22M2	35.6667	26.2982
20191231-4-M10M3/M22M2	36.9286	20.2931
20191231-5-M10M3/M22M2	28.8	22.0339
20191231-6-M10M3/M22M2	32.5	21.5818
Paired t-test:
Data source: Data 1 in Fig nnn postGSB contracciones DILP8 y Lgr3
Normality Test (Shapiro-Wilk)	Passed	(P = 0,260)
Treatment Name	N	Missing	Mean	Std Dev	SEM
dilp8 Duration stg1	13	0	33780	5211	1445
dilp8 Duration stg2	13	0	23064	3576	0,992
Difference	13	0	10716	3051	0,846
t = 12,664 with 12 degrees of freedom.
95 percent two-tailed confidence interval for difference of means: 8,872 to 12,560
Two-tailed P-value = 0,0000000265
The change that occurred with the treatment is greater than would be expected by chance; there is a statistically significant change (P = <0,001)
One-tailed P-value = 0,0000000132
The sample mean of treatment dilp8 Duration stg1 exceeds the sample mean of treatment dilp8 Duration stg2 by an amount that is greater than would be expected by chance, rejecting the hypothesis that the population mean of treatment dilp8 Duration stg2 is greater than or equal to the population mean of treatment dilp8 Duration stg1. (P = <0,001)
Power of performed two-tailed test with alpha = 0,050: 1,000
Power of performed one-tailed test with alpha = 0,050: 1,000

## Sheet: S6-B
dilp8 ag52/ag50 (+/-)
average contraction Amplitude (dF/F0)
larva	postGSB-stage1	postGSB-stage2
20191226-1-M10M3/M22M2	0.368257	0.366621
20191226-2-M10M3/M22M2	1.12209	0.989777
20190604-1-M10M3/M22M2	0.414723	0.41474
20190604-4-M10M3/M22M2	0.320388	0.196672
20191230-1-M10M3/M22M2	0.991973	0.525121
20191230-2-M10M3/M22M2	0.908511	0.563542
20191230-4-M10M3/M22M2	0.469633	0.372279
20191230-5-M10M3/M22M2	0.921973	0.750973
20191231-1-M10M3/M22M2	0.459097	0.364816
20191231-2-M10M3/M22M2	0.54629	0.456563
20191231-4-M10M3/M22M2	0.410099	0.330621
20191231-5-M10M3/M22M2	0.56904	0.391786
20191231-6-M10M3/M22M2	0.305102	0.241001
Paired t-test:
Data source: Data 1 in Fig nnn postGSB contracciones DILP8 y Lgr3
Normality Test (Shapiro-Wilk)	Failed	(P < 0,050)
Test execution ended by user request, Signed Rank Test begun
Wilcoxon Signed Rank Test	lunes, enero 18, 2021, 08:52:52
Data source: Data 1 in Fig nnn postGSB contracciones DILP8 y Lgr3
Group	N	Missing	Median	0.25	0.75
dilp8 amplitude stg1	13	0	0,470	0,389	0,915
dilp8 amplitude stg2	13	0	0,392	0,348	0,544
W= -89,000 T+ = 1,000 T-= -90,000
Z-Statistic (based on positive ranks) = -3,110
P(est.)= 0,002 P(exact)= <0,001
The change that occurred with the treatment is greater than would be expected by chance; there is a statistically significant difference (P = <0,001).

## Sheet: S6-C
dilp8 ag52/ag50 (+/-)
average contraction period (seconds)
larva	postGSB-stage1	postGSB-stage2
20191226-1-M10M3/M22M2	36.2941	24.7097
20191226-2-M10M3/M22M2	46.0909	31.5
20190604-1-M10M3/M22M2	41.0526	29.3188
20190604-4-M10M3/M22M2	37.25	24.9608
20191230-1-M10M3/M22M2	51.6	35.8592
20191230-2-M10M3/M22M2	36.1923	30.4429
20191230-4-M10M3/M22M2	41.8125	31.2903
20191230-5-M10M3/M22M2	48.1429	31.5085
20191231-1-M10M3/M22M2	36.4615	27.7143
20191231-2-M10M3/M22M2	36.45	32.5088
20191231-4-M10M3/M22M2	50.2593	27.4828
20191231-5-M10M3/M22M2	37.7143	30.1525
20191231-6-M10M3/M22M2	41.8571	31
Paired t-test:
Data source: Data 1 in Fig nnn postGSB contracciones DILP8 y Lgr3
Normality Test (Shapiro-Wilk)	Passed	(P = 0,880)
Treatment Name	N	Missing	Mean	Std Dev	SEM
dilp8 period stg1	13	0	41629	5647	1566
dilp8 period stg2	13	0	29881	3072	0,852
Difference	13	0	11748	4963	1377
t = 8,535 with 12 degrees of freedom.
95 percent two-tailed confidence interval for difference of means: 8,749 to 14,748
Two-tailed P-value = 0,00000193
The change that occurred with the treatment is greater than would be expected by chance; there is a statistically significant change (P = <0,001)
One-tailed P-value = 0,000000964
The sample mean of treatment dilp8 period stg1 exceeds the sample mean of treatment dilp8 period stg2 by an amount that is greater than would be expected by chance, rejecting the hypothesis that the population mean of treatment dilp8 period stg2 is greater than or equal to the population mean of treatment dilp8 period stg1. (P = <0,001)
Power of performed two-tailed test with alpha = 0,050: 1,000
Power of performed one-tailed test with alpha = 0,050: 1,000

## Sheet: S6-D
Lgr3 ag2/ag1 (+/-)
average contraction duration (seconds)
larva	postGSB-stage1	postGSB-stage2
20191227-6-Lgr3ex1EXP2	22.4634	16.4615
20200109 Lgr3ex1EXP2	24.3333	13.8701
20201124-L2-Lgr3ex1EXP2	17.4545	10.7105
20201124-L3-Lgr3ex1EXP2	16.1579	11.9516
20201124-L4-Lgr3ex1EXP2	23.2821	18.4118
20201124-L5-Lgr3ex1EXP2	20.5926	13.1852
20201124-L6-Lgr3ex1EXP2	19.4167	13.8182
20201125-GCAMP-Lgr3ex1EXP2-L5	21.6429	14.0685
20201125-GCAMP-Lgr3ex1EXP2-L6	20.5357	13.5152
20201130-GCAMP-Lgr3ex1EXP2-L5	21.25	16.5714
20201130-GCAMP-Lgr3ex1EXP2-L6	21	13.172
20201201-GCAMP-Lgr3ex1EXP2-L1	21.0357	14.0303
20201201-GCAMP-Lgr3ex1EXP2-L2	21.069	13.1319
Paired t-test:
Data source: Data 1 in Fig nnn postGSB contracciones DILP8 y Lgr3
Normality Test (Shapiro-Wilk)	Passed	(P = 0,556)
Treatment Name	N	Missing	Mean	Std Dev	SEM
lgr3 duracion stg1	13	0	20787	2184	0,606
lgr3 duracion stg2	13	0	14069	2031	0,563
Difference	13	0	6718	1678	0,465
t = 14,438 with 12 degrees of freedom.
95 percent two-tailed confidence interval for difference of means: 5,704 to 7,732
Two-tailed P-value = 0,00000000601
The change that occurred with the treatment is greater than would be expected by chance; there is a statistically significant change (P = <0,001)
One-tailed P-value = 0,00000000301
The sample mean of treatment lgr3 duracion stg1 exceeds the sample mean of treatment lgr3 duracion stg2 by an amount that is greater than would be expected by chance, rejecting the hypothesis that the population mean of treatment lgr3 duracion stg2 is greater than or equal to the population mean of treatment lgr3 duracion stg1. (P = <0,001)
Power of performed two-tailed test with alpha = 0,050: 1,000
Power of performed one-tailed test with alpha = 0,050: 1,000

## Sheet: S6-E
Lgr3 ag2/ag1 (+/-)
average contraction Amplitude (dF/F0)
larva	postGSB-stage1	postGSB-stage2
20191227-6-Lgr3ex1EXP2	0.422161	0.512802
20200109 Lgr3ex1EXP2	0.225229	0.188177
20201124-L2-Lgr3ex1EXP2	0.165077	0.215598
20201124-L3-Lgr3ex1EXP2	0.100305	0.171579
20201124-L4-Lgr3ex1EXP2	0.11844	0.127328
20201124-L5-Lgr3ex1EXP2	0.446765	0.401197
20201124-L6-Lgr3ex1EXP2	0.174749	0.128149
20201125-GCAMP-Lgr3ex1EXP2-L5	0.476949	0.51816
20201125-GCAMP-Lgr3ex1EXP2-L6	0.101658	0.127135
20201130-GCAMP-Lgr3ex1EXP2-L5	0.151162	0.228042
20201130-GCAMP-Lgr3ex1EXP2-L6	0.279962	0.349328
20201201-GCAMP-Lgr3ex1EXP2-L1	0.385863	0.393011
20201201-GCAMP-Lgr3ex1EXP2-L2	0.446615	0.311335
Paired t-test:
Data source: Data 1 in Fig nnn postGSB contracciones DILP8 y Lgr3
Normality Test (Shapiro-Wilk)	Passed	(P = 0,208)
Treatment Name	N	Missing	Mean	Std Dev	SEM
lgr3 amplitudstg1	13	0	0,269	0,147	0,0407
lgr3 amplitudstg2	13	0	0,282	0,142	0,0393
Difference	13	0	-0,0136	0,0649	0,0180
t = -0,756 with 12 degrees of freedom.
95 percent two-tailed confidence interval for difference of means: -0,0528 to 0,0256
Two-tailed P-value = 0,464
The change that occurred with the treatment is not great enough to exclude the possibility that the difference is due to chance (P = 0,464)
One-tailed P-value = 0,232
The sample mean of treatment lgr3 amplitudstg2 does not exceed the sample mean of the treatment lgr3 amplitudstg1 by an amount great enough to exclude the possibility that the difference is due to random sampling variability. The hypothesis that the population mean of treatment lgr3 amplitudstg1 is greater than or equal to the population mean of treatment lgr3 amplitudstg2 cannot be rejected. (P …
Power of performed two-tailed test with alpha = 0,050: 0,107
The power of the performed test (0,107) is below the desired power of 0,800.
Less than desired power indicates you are less likely to detect a difference when one actually exists. Negative results should be interpreted cautiously.
Power of performed one-tailed test with alpha = 0,050: 0,176
The power of the performed test (0,176) is below the desired power of 0,800.
Less than desired power indicates you are less likely to detect a difference when one actually exists. Negative results should be interpreted cautiously.

## Sheet: S6-F
Lgr3 ag2/ag1 (+/-)
average contraction period (seconds)
larva	postGSB-stage1	postGSB-stage2
20191227-6-Lgr3ex1EXP2	28.8293	27.4219
20200109 Lgr3ex1EXP2	31.3	25.8182
20201124-L2-Lgr3ex1EXP2	26.7188	24
20201124-L3-Lgr3ex1EXP2	30.1667	27.0323
20201124-L4-Lgr3ex1EXP2	29.1316	24
20201124-L5-Lgr3ex1EXP2	30.2692	23.679
20201124-L6-Lgr3ex1EXP2	30.3913	26.3333
20201125-GCAMP-Lgr3ex1EXP2-L5	29.4815	21.8356
20201125-GCAMP-Lgr3ex1EXP2-L6	30.4444	22.0455
20201130-GCAMP-Lgr3ex1EXP2-L5	31.9355	25.2727
20201130-GCAMP-Lgr3ex1EXP2-L6	28.2333	19.5699
20201201-GCAMP-Lgr3ex1EXP2-L1	29.6296	23.4394
20201201-GCAMP-Lgr3ex1EXP2-L2	30.8929	22.967
Paired t-test:
Data source: Data 1 in Fig nnn postGSB contracciones DILP8 y Lgr3
Normality Test (Shapiro-Wilk)	Passed	(P = 0,569)
Treatment Name	N	Missing	Mean	Std Dev	SEM
lgr3 periodo stg1	13	0	29802	1372	0,381
lgr3 periodo stg2	13	0	24109	2250	0,624
Difference	13	0	5693	2305	0,639
t = 8,907 with 12 degrees of freedom.
95 percent two-tailed confidence interval for difference of means: 4,300 to 7,086
Two-tailed P-value = 0,00000123
The change that occurred with the treatment is greater than would be expected by chance; there is a statistically significant change (P = <0,001)
One-tailed P-value = 0,000000616
The sample mean of treatment lgr3 periodo stg1 exceeds the sample mean of treatment lgr3 periodo stg2 by an amount that is greater than would be expected by chance, rejecting the hypothesis that the population mean of treatment lgr3 periodo stg2 is greater than or equal to the population mean of treatment lgr3 periodo stg1. (P = <0,001)
Power of performed two-tailed test with alpha = 0,050: 1,000
Power of performed one-tailed test with alpha = 0,050: 1,000
