# Supplementary material for: The steroid-hormone ecdysone coordinates parallel pupariation neuromotor and morphogenetic subprograms via epidermis-to-neuron Dilp8-Lgr3 signal induction
Source: Nat Commun. 2021 Jun 7;12:3328. doi: 10.1038/s41467-021-23218-5 (PMC8184853; doi:10.1038/s41467-021-23218-5)
Supplement: Supplementary file 14 — Source Data [file 41467_2021_23218_MOESM14_ESM.zip › Fig 7.xlsx]

## Sheet: 7A
		Puparium aspect ratio
									One Way Analysis of Variance
	N-->	61	47	43	26
		pBDP-Gal4 /attP2	pBDP>Lgr3IR	R18A01/attP2	R18A01>Lgr3IR				Data source: Data 1 in Notebook1
		3.3622	2.87736	3.02119	3.26696
		3.32737	2.93145	2.94812	3.35551				Normality Test (Shapiro-Wilk)	Passed	(P = 0,292)
		3.00364	3.10114	3.01331	3.32418
		3.07179	3.05915	2.88594	3.25754				Equal Variance Test:	Passed	(P = 0,253)
		2.9329	2.83675	3.03865	3.29006
		2.95131	2.87153	3.21276	3.20348				Group Name	N	Missing	Mean	Std Dev	SEM
		2.9656	2.9	3.08324	3.19777				1-pBDP-Gal4/attP2	61	0	3011	0,149	0,0190
		2.97755	2.86257	3.29457	3.37379				2-pBDP-Gal4/Lgr3IR	47	0	2947	0,114	0,0166
		3.01071	2.92344	3.07681	3.36254				3-R18A01/attP2	43	0	3060	0,118	0,0180
		2.86836	3.05613	2.95417	3.52789				4-R18A01>Lgr3IR	26	0	3352	0,134	0,0262
		3.07721	2.99715	3.06751	3.18308
		3.15819	3.17648	3.10699	3.50359				Source of Variation	DF	SS	MS	F	P
		3.09994	3.04595	2.92348	3.27619				Between Groups	3	2965	0,988	57923	<0,001
		3.13558	2.72862	3.13944	3.11633				Residual	173	2952	0,0171
		2.90549	2.84897	2.91615	3.5902				Total	176	5917
		2.70123	2.84213	3.11051	3.40603
		3.02104	2.93916	3.22076	3.54613				The differences in the mean values among the treatment groups are greater than would be expected by chance; there is a statistically significant difference (P = <0,001).
		2.93625	3.03332	3.18552	3.32036
		2.93491	3.08073	2.8607	3.4153				Power of performed test with alpha = 0,010: 1,000
		2.86071	2.88212	2.9953	3.19707
		2.97332	2.90505	3.0529	3.48135
		3.01172	2.92903	3.01675	3.46778				All Pairwise Multiple Comparison Procedures (Holm-Sidak method):
		2.88531	2.78333	2.84323	3.4845				Overall significance level = 0,01
		3.1281	2.87241	3.0698	3.4216
		3.06095	2.92827	2.99668	3.13303				Comparisons for factor:
		2.86785	2.87329	3.05639	3.45028				Comparison	Diff of Means	t	P	P<0,010
		3.29274	2.95992	3.09223					4-R18A01>Lgr vs. 2-pBDP-Gal4/	0,405	12699	<0,001	Yes
		2.93552	3.05099	3.1496					4-R18A01>Lgr vs. 1-pBDP-Gal4/	0,341	11144	<0,001	Yes
		3.05263	2.84233	3.28239					4-R18A01>Lgr vs. 3-R18A01/att	0,292	8990	<0,001	Yes
		3.03198	2.9657	3.06304					3-R18A01/att vs. 2-pBDP-Gal4/	0,114	4125	<0,001	Yes
		2.89349	2.96404	2.84869					1-pBDP-Gal4/ vs. 2-pBDP-Gal4/	0,0645	2544	0,024	No
		3.03325	3.03142	3.03058					3-R18A01/att vs. 1-pBDP-Gal4/	0,0492	1892	0,060	No
		2.99974	2.74789	3.13339
		3.05883	3.0484	2.929
		3.22179	2.89555	3.07423
		2.83108	2.84747	3.14276
		3.24051	3.09191	3.33828
		2.91226	2.97843	3.03489
		3.0844	2.91281	3.02134
		2.94332	2.848	3.1663
		2.89794	2.94468	2.99173
		2.90697	2.72977	3.21908
		2.93398	3.17674	2.98306
		2.7374	2.95868
		3.31128	3.05837
		2.97964	2.93428
		2.82015	3.21564
		2.91949
		2.94855
		3.16085
		2.71807
		3.20423
		2.93125
		3.28432
		3.0303
		2.77842
		3.08189
		2.97289
		3.14291
		3.01487
		3.1389

## Sheet: 7B
					used 0.995 as control, alpha 0.05		p
	figure 7B	GSB					the (one-tailed) probability of exactly, or fewer/more than observed value is
		yes	no	total		Z	more	fewer
	UAS-Lgr3-IR/+	30	0	30		-0.905964	0.860384
	R48H10>+	21	0	21		-1.22205	0.900087
	R48H10>Lgr3-IR	0	10	10		-42.3677		<0.000001

## Sheet: 7H
		Puparium aspect ratio in the intersection of 48H10 and 18A01: Lgr3 knock down
		tub-(FRT.GAL80)
		LexAop-FLP				no FLP				One Way Analysis of Variance
		UAS-GFP		UAS-Lgr3-IR
		18A01-LexA	18A01-LexA 48H10-GAL4	18A01-LexA	18A01-LexA 48H10-GAL4	18A01-LexA 48H10-GAL4				Data source: Data 1 in intersection summary
	GROUP	1	2	5	6	7
	N-->	96	101	45	89	33				Normality Test (Shapiro-Wilk)	Failed	(P < 0,050)
		2.84961	3.01193	2.89811	3.21354	2.98005
		2.91133	3.0161	2.92928	2.95354	2.90531
		2.8908	3.05942	2.64259	3.21017	2.85373				Test execution ended by user request, ANOVA on Ranks begun
		2.76224	3.3183	2.86692	3.44196	2.67668
		2.80268	3.0922	3.15702	3.49184	3.24183				Kruskal-Wallis One Way Analysis of Variance on Ranks	sábado, mayo 16, 2020, 18:16:08
		2.83006	3.08019	2.98426	2.97437	2.9617
		2.85532	3.0506	3.16349	3.21693	3.10046				Data source: Data 1 in intersection summary
		3	2.96434	2.80533	3.47565	2.82489
		3.03217	2.99958	2.91276	3.33169	2.85994				Group	N	Missing	Median	0.25	0.75
		3.06447	3.0816	2.85943	3.53891	3.12396				1-1545_1553	96	0	2928	2856	3041
		3.3668	3	2.85681	3.30348	3.3539				2-1545_1743	101	0	2964	2863	3080
		2.98537	2.9098	3.09372	3.16746	3.16958				5-1390_1553	45	0	2892	2836	2949
		2.91329	2.95297	2.88128	3.32635	3				6-1390_1743	89	0	3338	3221	3484
		3.079	3.17265	2.87827	3.43384	2.96487				7-1389x1593s-t	33	0	3000	2854	3136
		2.97228	2.91867	2.94668	3.27038	3.16629
		2.86592	2.88229	2.96274	3.66347	2.9884				H = 166,698 with 4 degrees of freedom. (P = <0,001)
		3.07648	3.16412	2.71278	3.29014	3.14818
		2.9337	3.17015	3.07788	3.20293	3.00128				The differences in the median values among the treatment groups are greater than would be expected by chance; there is a statistically significant difference (P = <0,001)
		2.94036	2.85051	2.91219	3.34259	3.11825
		2.78961	3.22722	2.92351	3.53529	3.23729				To isolate the group or groups that differ from the others use a multiple comparison procedure.
		2.8836	2.93478	2.95085	3.77477	2.6957
		2.9543	2.92733	2.73438	3.17932	3.16219
		3.09657	3.21335	3.20661	3.46055	2.94791				All Pairwise Multiple Comparison Procedures (Dunn's Method) :
		2.82458	3.07706	2.89803	3.274	3.03638
		2.96025	3.37146	3.13997	3.3373	3.1841				Comparison	Diff of Ranks	Q	P<0,05
		2.82843	3.26805	2.80371	3.26926	2.81938				6-1390_1743 vs 5-1390_1553	194230	10092	Yes
		2.935	3.29943	2.83348	3.41526	2.79265				6-1390_1743 vs 1-1545_1553	167611	10825	Yes
		2.82156	3.16947	2.93535	3.8508	2.85346				6-1390_1743 vs 2-1545_1743	150019	9807	Yes
		2.89883	2.90483	2.89257	3.33837	3.12239				6-1390_1743 vs 7-1389x1593s-t	136757	6377	Yes
		3.07281	3.16477	2.92052	3.41969	3.09421				7-1389x1593s-t vs 5-1390_1553	57474	2383	No
		2.76612	3.16088	2.85073	3.26758	2.83073				7-1389x1593s-t vs 1-1545_1553	30855	1453	Do Not Test
		2.78408	2.95703	2.85552	3.81594	2.66608				7-1389x1593s-t vs 2-1545_1743	13262	0,629	Do Not Test
		3.03779	3.13386	2.82912	3.68904	3.07175				2-1545_1743 vs 5-1390_1553	44212	2344	Do Not Test
		3.04218	2.7917	2.85571	3.71098					2-1545_1743 vs 1-1545_1553	17593	1173	Do Not Test
		3.18899	3.15567	3.01856	3.88463					1-1545_1553 vs 5-1390_1553	26619	1400	Do Not Test
		2.73396	2.70561	2.89204	3.50162
		2.94679	2.94809	2.93705	3.23601
		2.85967	2.87702	2.75124	3.25723
		3.11603	3.08293	2.76037	3.35973
		3.07124	2.83575	3.0754	3.35963
		3.17042	3.07982	2.81409	3.36593
		3.10632	3.01903	2.77077	3.79705
		2.93913	2.92619	2.88278	3.79385
		2.75578	3.01568	2.8387	3.15509
		3.30174	3.06471	2.85266	3.63761
		2.76728	3.0955		3.5139
		2.79482	2.98587		3.32906
		2.88937	2.9666		3.51391
		2.88017	2.94695		3.43145
		3.03525	2.84566		3.42885
		2.91684	2.72988		3.41342
		2.978	2.89466		2.94631
		2.90258	3.21976		3.35711
		3.10659	2.95937		3.32964
		2.8017	3.02738		3.18778
		2.88468	2.8389		3.25347
		2.98888	3.01701		3.55114
		3.2971	2.80925		3.06604
		3.0211	2.78625		3.82504
		3.03919	2.82719		3.51886
		2.78531	3.17073		3.57423
		3	2.81533		3.54983
		3.06061	3.10897		3.46559
		3.10819	2.99824		2.94874
		2.96662	3.22167		3.29752
		2.80558	2.90412		3.19505
		2.91601	2.7618		3.19512
		2.96311	2.98189		3.11444
		2.75754	2.97757		3.26755
		2.86916	2.75255		3.43501
		2.72141	2.7847		3.46582
		2.88829	3.07973		3.05831
		2.99311	2.94325		3.54833
		2.65592	2.93847		3.01508
		2.88939	2.84992		3.45719
		2.90882	2.71874		3.3519
		3.18991	2.9649		3.38482
		3.05083	2.87371		3.37186
		2.91321	3.04228		3.26445
		2.87214	2.80538		3.12216
		2.85362	3.0394		3.26083
		3.01231	2.87746		3.27306
		2.72849	2.93093		3.34713
		2.91913	2.79597		3.0177
		3.10914	3.25211		3.15961
		3.0953	2.77727		3.24072
		2.8141	2.80402		3.33374
		2.98745	3.06064		3.07385
		3.09128	2.92913		3.22432
		3.10663	2.94534
		2.86385	3.10689
		3.0291	2.90003
		2.92234	3.01826
		2.88914	2.94165
		2.88759	2.64572
		3.10574	2.72013
			2.9271
			3.05846
			2.85311
			2.83277
			2.76615

## Sheet: 7I
					used 0.995 as control, alpha 0.05		p
	figure 7I	GSB					the (one-tailed) probability of exactly, or fewer/more than observed value is
		yes	no	total		Z	more	fewer
tub(FRT-Gal80) UAS-Lgr3-IR LexAop-FLP	+	8	1	9		-2.15027	0.999121
	R18A01-LexA	0	22	22		-64.6551		<0.000001
	R48H10-Gal4	11	4	15		-12.5377		<0.000001
	R18A01-LexA + R48H10-Gal4	0	25	25		-69.1159		<0.000001

## Sheet: 7J
	Puparium aspect ratio						1	tub-gal80ts;UAS-Lgr3/Cyo actGFP;LexAop-FLPL Lgr3ag1 x 18A01-LexA;48H10-gal4 Lgr3ag1/S-T
	Rescue of Lgr3 mutation in the intersection of 18A01 and 48H10						2	tub-gal80ts;UAS-Lgr3/Cyo actGFP;LexAop-FLPL Lgr3ag1 x Lgr3ag2
							3	tub-gal80ts;UAS-Lgr3/Cyo actGFP;LexAop-FLPL Lgr3ag1 x 48H10-gal4 Lgr3ag1/TM6B
	tub-(FRT.GAL80)						4	tub-gal80ts;UAS-Lgr3/Cyo actGFP;LexAop-FLPL Lgr3ag1 x 18A01-LexA;Lgr3ag1/S-T
	Lgr3(+/-)	Lgr3(-/-)
		18A01-LexA	48H10-GAL4	18A01-LexA 48H10-GAL4
genotypes	2	4	3	1
N-->	63	lethal	42	63
	2.73371		3.05556	2.69501				One Way Analysis of Variance
	2.61281		2.99032	2.69552
	2.67508		3.32	2.6465				Data source: Data 1 in Notebook1
	2.9094		3.02333	2.83333
	2.84568		3.37857	2.86769				Normality Test (Shapiro-Wilk)	Passed	(P = 0,295)
	2.81556		3.1196	2.83228
	2.85511		3.11692	2.71131				Equal Variance Test:	Failed	(P < 0,050)
	2.67722		3.09593	2.7987
	2.8343		3.01829	2.80818
	2.8141		3.12573	2.84457				Test execution ended by user request, ANOVA on Ranks begun
	2.80128		3.27517	2.85113
	2.82298		3.1365	2.76752				Kruskal-Wallis One Way Analysis of Variance on Ranks	miércoles, marzo 11, 2020, 16:06:19
	2.72381		3.41975	2.70423
	2.73633		3.10784	2.81				Data source: Data 1 in Notebook1
	2.8732		3.30357	2.89384
	2.74214		2.86774	2.79054				Group	N	Missing	Median	0.25	0.75
	2.7358		3.35161	3.12628				2 (63)	63	0	2789	2708	2874
	2.60116		3.17333	2.89655				3 (42)	42	0	3180	3051	3303
	2.90506		3.18596	2.83729				1 (63)	63	0	2821	2746	2879
	2.63497		3.30292	2.95899
	2.8147		3.2871	2.83438				H = 85,460 with 2 degrees of freedom. (P = <0,001)
	2.70794		3.27536	2.74627
	2.72997		3.21	2.85241				The differences in the median values among the treatment groups are greater than would be expected by chance; there is a statistically significant difference (P = <0,001)
	2.71429		3.20629	2.67925
	2.70326		3.31699	2.74754				To isolate the group or groups that differ from the others use a multiple comparison procedure.
	2.93478		3.39033	2.85163
	2.6747		3.26384	2.98142
	3.01027		3.40146	2.90854				All Pairwise Multiple Comparison Procedures (Dunn's Method) :
	2.78878		3.23734	2.84375
	2.75563		3.30573	2.79878				Comparison	Diff of Ranks	Q	P<0,05
	2.79268		3.27211	2.77015				3 (42) vs 2 (63)	85008	8773	Yes
	2.71212		3.28912	2.69637				3 (42) vs 1 (63)	73595	7595	Yes
	2.66885		3.15488	2.75965				1 (63) vs 2 (63)	11413	1317	No
	2.76506		2.92123	2.72534
	2.60923		3.31511	2.81949
	2.73294		3.04691	3.04739				Note: The multiple comparisons on ranks do not include an adjustment for ties.
	2.82934		3.10889	3.2956
	2.9619		2.95443	2.82152
	2.68667		3.05229	2.98885
	2.89752		3.04815	2.94472
	2.6873		2.8536	2.80602
	2.94521		3.04296	2.81936
	2.92453			2.95222
	2.9596			2.74206
	2.6319			2.80187
	2.87812			2.70346
	2.77273			2.85539
	2.65217			2.83232
	2.64565			2.82425
	2.91304			2.82071
	2.90422			2.75381
	2.9652			2.71079
	2.7483			2.93121
	2.81142			2.84858
	2.79667			2.87896
	2.78019			2.89277
	2.82482			3.01198
	2.82322			2.96456
	2.8815			2.54356
	2.87442			2.68339
	2.57879			2.64406
	2.77143			2.80552
	2.92506			2.62037

## Sheet: 7K
					used 0.995 as control, alpha 0.05		p
	figure 7K	GSB					the (one-tailed) probability of exactly, or fewer/more than observed value is
		yes	no	total		Z	more	fewer
tub(FRT-Gal80) UAS-Lgr3 LexAop-FLP	+	13	0	13		-1.71049	0.936915
	R18A01-LexA	lethal	lethal	lethal		lethal	lethal	lethal
	R48H10-Gal4	0	17	17		-56.4443		<0.000001
	R18A01-LexA + R48H10-Gal4	0	22	22		-64.6551		<0.000001

## Sheet: 7L
	Puparium aspect ratio
	Rescue of Lgr3 mutation in 48H10>Lgr3 larvae
	Lgr3(+/-)		Lgr3(-/-)
	48H10-GAL4	UAS-Lgr3	48H10-GAL4	UAS-Lgr3	48H10>Lgr3
GROUP	3	4	5	6	7
N-->	73	36	44	49	100
	2.8224	2.86394	3.10311	3.3081	2.90551
	2.94659	3.0299	3.21282	2.97146	2.95527			One Way Analysis of Variance
	3.10992	2.6907	3.15467	3.40521	3.08028
	2.96052	2.78445	3.35258	3.16974	2.92704			Data source: Data 1 in rescate 48H10 pupas video y tubo
	2.87785	2.75281	3.05528	3.20735	2.76177
	2.81618	3.047	3.39411	2.85532	2.75958			Normality Test (Shapiro-Wilk)	Failed	(P < 0,050)
	2.97363	2.76718	3.05658	3.08246	2.7496
	2.80629	3.02898	3.14302	3.0124	2.70005
	2.89353	2.91636	3.48829	2.98757	2.91427			Test execution ended by user request, ANOVA on Ranks begun
	2.99084	2.92374	3.63837	3.16297	2.82467
	2.97585	2.7861	3.09355	2.92936	2.7952			Kruskal-Wallis One Way Analysis of Variance on Ranks
	2.9145	2.84631	3.43813	3.1647	2.78974
	3.00714	2.89683	3.17154	3.00006	2.70309			Data source: Data 1 in rescate 48H10 pupas video y tubo
	3.06586	2.79001	3.43776	3.18956	2.90763
	2.85309	2.98233	3.28941	3.40414	2.7324			Group	N	Missing	Median	0.25	0.75
	2.88628	2.92852	3.32738	3.07459	2.81065			3-Lgr3 (+/-) R48H10-GAL4	73	0	2890	2815	2960
	2.94519	3.03774	3.10954	3.08558	2.84014			4-Lgr3 (+/-) UAS-Lgr3	36	0	2905	2820	3018
	2.83866	2.81212	3.37354	3.00138	2.74725			5-Lgr3 (/-) R48H10-GAL4	44	0	3230	3117	3357
	2.87841	2.8949	3.20697	2.98149	2.76218			6-Lgr3 (-/-) UAS-Lgr3	49	0	3180	3030	3310
	2.95158	2.89189	3.0624	3.03659	2.75292			7-Lgr3 (-/-) 48H10>Lgr3	100	0	2840	2753	2918
	2.98896	2.76081	3.60654	3.03869	2.61387
	2.93467	2.97071	3.10022	3.56555	2.66098			H = 162,946 with 4 degrees of freedom. (P = <0,001)
	2.77192	2.87424	3.41199	3.14983	2.68773
	2.88504	2.80124	3.317	3.19032	2.7356			The differences in the median values among the treatment groups are greater than would be expected by chance; there is a statistically significant difference (P = <0,001)
	2.74851	2.88827	3.23591	3.33075	2.51943
	2.95822	2.93674	3.21624	3.01948	2.55448			To isolate the group or groups that differ from the others use a multiple comparison procedure.
	2.70703	3.07529	3.06744	3.30565	2.90457
	2.51948	2.91122	3.14089	3.03682	2.74804
	2.82186	2.90018	3.14801	3.00894	2.73437			All Pairwise Multiple Comparison Procedures (Dunn's Method) :
	2.75743	3.17005	3.25159	3.58414	2.7368
	3.14431	3.10566	3.46809	3.26765	2.79999			Comparison	Diff of Ranks	Q	P<0,05
	3.04203	3.17259	3.20645	3.05642	2.80168			5-Lgr3 (/-) R vs 7-Lgr3 (-/-)	161957	10252	Yes
	2.72963	2.91024	3.18069	3.17697	2.87577			5-Lgr3 (/-) R vs 3-Lgr3 (+/-)	136968	8218	Yes
	2.81871	3.25	3.09568	2.96667	2.70983			5-Lgr3 (/-) R vs 4-Lgr3 (+/-)	121335	6183	Yes
	3.11716	2.87787	3.27368	3.32035	2.9741			5-Lgr3 (/-) R vs 6-Lgr3 (-/-)	20689	1141	No
	2.90098	2.93495	2.96308	3.34915	2.79376			6-Lgr3 (-/-) vs 7-Lgr3 (-/-)	141267	9277	Yes
	2.92623		3.2043	3.45055	2.6014			6-Lgr3 (-/-) vs 3-Lgr3 (+/-)	116278	7210	Yes
	2.96016		3.28302	3.20395	2.82031			6-Lgr3 (-/-) vs 4-Lgr3 (+/-)	100645	5250	Yes
	2.76215		3.35647	3.47253	3.02469			4-Lgr3 (+/-) vs 7-Lgr3 (-/-)	40622	2393	No
	2.76281		3.0456	3.37544	2.6822			4-Lgr3 (+/-) vs 3-Lgr3 (+/-)	15633	0,879	Do Not Test
	2.85915		3.45745	3.15584	3.09919			3-Lgr3 (+/-) vs 7-Lgr3 (-/-)	24989	1859	Do Not Test
	2.8932		3.31068	3.64483	2.8826
	2.83649		3.25253	3.20253	2.96951
	3.0345		3.27707	2.83434	2.80648
	2.89183			3.30945	2.85618
	3.00141			3.19876	2.90586
	2.92663			3.22899	2.73111
	2.88627			3.26527	2.86877
	2.95154			3.25648	2.93566
	2.89274				3.2942
	2.75397				2.88561
	2.80304				2.9149
	3.04062				2.77529
	2.75563				2.92801
	2.7259				2.7829
	2.77244				2.80787
	2.7958				2.7347
	2.78947				2.84499
	2.94				2.88607
	2.67868				2.92948
	2.86792				2.85509
	2.85093				2.78576
	2.84592				2.92094
	2.89058				2.86565
	2.9129				2.89458
	2.64992				2.97049
	2.84064				2.85714
	2.97782				2.68932
	2.8338				2.81759
	3.1549				2.69
	3.07654				2.83056
	2.85331				3.18478
	3.02653				2.59385
					2.87372
					2.75767
					2.90845
					2.83654
					2.89041
					2.91205
					3.01003
					2.9164
					2.76271
					2.93
					3.3434
					2.92053
					2.91743
					2.98333
					3
					2.90625
					3.03125
					2.94118
					2.94839
					2.83019
					2.88818
					2.86054
					2.77077
					2.57042
					2.782
					2.75602
					2.68521

## Sheet: 7M
	GSB
	Rescue of Lgr3 mutation in 48H10>Lgr3 larvae
					used 0.995 as control, alpha 0.05		p
	figure 7B	GSB					the (one-tailed) probability of exactly, or fewer/more than observed value is
		yes	no	total		Z	more	fewer
Lgr3 (+/-)	R48H10-Gal4	21	0	21		-1.22205	0.900087
	UAS-Lgr3	20	0	20		-1.26808	0.90461
Lgr3 (-/-)	R48H10-Gal4	0	16	16		-54.6547		<0.000001
	UAS-Lgr3	0	19	19		-59.8636		<0.000001
	R48H10>Lgr3	37	0	37		-0.734198	.8307187

## Sheet: 7N
EACH POINT IS A BIOLOGICAL REPEAT
mRNA from WPP T0
	dib					One Way Analysis of Variance								One Way Analysis of Variance								One Way Analysis of Variance
	Lgr3-IR/+	R48H10> +	R48H10>Lgr3-IR
	1.77789e-05	7.46511e-05	0.000114069			Data source: Data 1 in Notebook1								Data source: Data 1 in Notebook1								Data source: Data 1 in Notebook1
	0.000239203	3.71535e-05	0.000237551
	1.34739e-05	4.3374e-05	0.000350618			Normality Test (Shapiro-Wilk)	Passed	(P = 0,579)						Normality Test (Shapiro-Wilk)	Passed	(P = 0,886)						Normality Test (Shapiro-Wilk)	Passed	(P = 0,788)
						Equal Variance Test:	Passed	(P = 0,532)						Equal Variance Test:	Passed	(P = 0,220)						Equal Variance Test:	Passed	(P = 0,517)
	phm
	Lgr3-IR/+	R48H10> +	R48H10>Lgr3-IR			Group Name	N	Missing	Mean	Std Dev	SEM			Group Name	N	Missing	Mean	Std Dev	SEM			Group Name	N	Missing	Mean	Std Dev	SEM
	6.97451e-06	3.79849e-06	2.6669e-05			1-dib-Lgr3-IR/+	3	0	0,0000902	0,000129	0,0000745			1-phm-Lgr3-IR/+	3	0	0,0000168	0,00000879	0,00000508			1-E74B-Lgr3-IR/+	3	0	0,0467	0,0168	0,00969
	2.40077e-05	4.0563e-05	2.88152e-05			2-dib-R48H10>+	3	0	0,0000517	0,0000201	0,0000116			2-phm-R48H10> +	3	0	0,0000372	0,0000318	0,0000184			2-E74B-R48H10> +	3	0	0,0508	0,0339	0,0196
	1.92763e-05	6.71241e-05	5.3709e-05			3-dib-R48H10>Lgr3-IR	3	0	0,000234	0,000118	0,0000683			3-phm-R48H10>Lgr3-IR	3	0	0,0000364	0,0000150	0,00000868			3-E74B-R48H10>Lgr3-IR	3	0	0,0597	0,0375	0,0216
						Source of Variation	DF	SS	MS	F	P			Source of Variation	DF	SS	MS	F	P			Source of Variation	DF	SS	MS	F	P
	E74B					Between Groups	2	0,0000000554	0,0000000277	2677	0,148			Between Groups	2	0,000000000803	0,000000000402	0,916	0,449			Between Groups	2	0,000268	0,000134	0,142	0,871
	Lgr3-IR/+	R48H10> +	R48H10>Lgr3-IR			Residual	6	0,0000000621	0,0000000104					Residual	6	0,00000000263	0,000000000438					Residual	6	0,00567	0,000945
	0.0288995	0.0154511	0.0303714			Total	8	0,000000118						Total	8	0,00000000343						Total	8	0,00594
	0.0622344	0.083073	0.0469474
	0.0489411	0.053804	0.101921			The differences in the mean values among the treatment groups are not great enough to exclude the possibility that the difference is due to random sampling variability; there is not a statistically significant difference (P = 0,148).								The differences in the mean values among the treatment groups are not great enough to exclude the possibility that the difference is due to random sampling variability; there is not a statistically significant difference (P = 0,449).								The differences in the mean values among the treatment groups are not great enough to exclude the possibility that the difference is due to random sampling variability; there is not a statistically significant difference (P = 0,871).
	log10 transformed data
	dib
	Lgr3-IR/+	R48H10> +	R48H10>Lgr3-IR
	-4.7501	-4.12696	-3.94283
	-3.62123	-4.43	-3.62424
	-4.87051	-4.36277	-3.45517
	phm
	Lgr3-IR/+	R48H10> +	R48H10>Lgr3-IR
	-5.15649	-5.42039	-4.57399
	-4.61965	-4.39187	-4.54038
	-4.71498	-4.17312	-4.26995
	E74B
	Lgr3-IR/+	R48H10> +	R48H10>Lgr3-IR
	-1.53911	-1.81104	-1.51754
	-1.20597	-1.08054	-1.32839
	-1.31033	-1.26919	-0.991736
