# Supplementary material for: The steroid-hormone ecdysone coordinates parallel pupariation neuromotor and morphogenetic subprograms via epidermis-to-neuron Dilp8-Lgr3 signal induction
Source: Nat Commun. 2021 Jun 7;12:3328. doi: 10.1038/s41467-021-23218-5 (PMC8184853; doi:10.1038/s41467-021-23218-5)
Supplement: Supplementary file 14 — Source Data [file 41467_2021_23218_MOESM14_ESM.zip › Fig 7S.xlsx]

## Sheet: S7-A
					used 0.995 as control, alpha 0.05		p
		GSB					the (one-tailed) probability of exactly, or fewer/more than observed value is
		yes	no	total		Z	more	fewer
A58>	+	7	0	7		-2.49177	0.965521
	EcR-IR	4	0	4		-3.40263	0.98015
Eip71CD>	+	5	0	5		-3.0117	0.975249
	EcR-IR	8	0	8		-2.30577	0.960693
ppl>	+	5	0	5		-3.0117	0.975249
	EcR-IR	5	0	5		-3.0117	0.975249

## Sheet: S7-D
				used 0.995 as control, alpha 0.05		p
	GSB					the (one-tailed) probability of exactly, or fewer/more than observed value is
figure S4 G	yes	no	total		Z	more	fewer
Sgs3::GFP fkh> +	8	0	8		-2.30577	0.960693
Sgs3::GFP fkh> Rho1-IR(1)	17	0	17		-1.42701	0.918316
Sgs3::GFP fkh> Rho1-IR(2)	10	0	10		-2.01751	0.95111

## Sheet: S7-E
	Puparium aspect ratio of animals which retain glue in salivary glands
					One Way Analysis of Variance	miércoles, enero 20, 2021, 08:54:34
	sgs3::GFP fkh-gal4				Data source: Data 1 in Notebook1
	+	UAS-Rho1(12734)-IR	UAS-Rho1(27727)-IR
	3.09558	3.00775	3.01194		Normality Test (Shapiro-Wilk)	Passed	(P = 0,267)
	2.72657	2.9868	2.87899
	2.84946	2.94823	2.87261		Equal Variance Test:	Passed	(P = 0,193)
	2.83866	3.06295	2.89153
	2.78773	2.76669	2.88951		Group Name	N	Missing	Mean	Std Dev	SEM
		2.91069	2.91669		+	5	0	2860	0,141	0,0629
		2.87152			UAS-Rho1(12734)-IR	9	0	2890	0,144	0,0479
		2.86862			UAS-Rho1(27727)-IR	6	0	2910	0,0521	0,0213
		2.586
					Source of Variation	DF	SS	MS	F	P
					Between Groups	2	0,00702	0,00351	0,231	0,796
					Residual	17	0,258	0,0152
					Total	19	0,265
					The differences in the mean values among the treatment groups are not great enough to exclude the possibility that the difference is due to random sampling variability; there is not a statistically significant difference (P = 0,796).
