# Supplementary material for: The steroid-hormone ecdysone coordinates parallel pupariation neuromotor and morphogenetic subprograms via epidermis-to-neuron Dilp8-Lgr3 signal induction
Source: Nat Commun. 2021 Jun 7;12:3328. doi: 10.1038/s41467-021-23218-5 (PMC8184853; doi:10.1038/s41467-021-23218-5)
Supplement: Supplementary file 14 — Source Data [file 41467_2021_23218_MOESM14_ESM.zip › Fig 8S.xlsx]

## Sheet: S8-A
		genotypes					N
		1	tub-GAL80[ts] dilp8(+/-) tub-GAL4				23
		3	tub-GAL80[ts] dilp8(-/-) tub-GAL4 UAS-dilp8				34
			time from GSB to tanning (min) removing animals with double GSB
		genotype	1st GSB	2nd GSB	tanning			t-test	lunes, mayo 25, 2020, 18:32:17
	20190730_1-2-3	1	0	---	47
	20190730_1-2-3	1	0	---	57.7167			Data source: Data 1 in Notebook1
	20190730_1-2-3	1	0	---	49.1667
	20190730_1-2-3	1	0	---	58.6667			Normality Test (Shapiro-Wilk)	Failed	(P < 0,050)
	20190730_1-2-3	1	0	---	66.5833
	20190730_1-2-3	1	0	---	56.2833
	20190730_1-3-4	1	0	---	40.3333			Test execution ended by user request, Rank Sum Test begun
	20190730_1-3-4	1	0	---	56.3333
	20190730_1-3-4	1	0	---	46.1			Mann-Whitney Rank Sum Test	lunes, mayo 25, 2020, 18:32:17
	20190730_1-3-4	1	0	---	53.1333
	20190730_1-3-4	1	0	---	54.4333			Data source: Data 1 in Notebook1
	20190730_1-3-4	1	0	---	56.7833
	20190731_1-3-4	1	0	---	50.1667			Group	N	Missing	Median	0.25	0.75
	20190731_1-3-4	1	0	---	33.2833			control	23	0	51883	47000	56750
	20190731_1-3-4	1	0	---	56.75			tub-G80[ts] tub>dilp8 -/- (si	34	0	70825	51212	91383
	20190731_1-3-4	1	0	---	53.5167
	20190731_1-3-4	1	0	---	29.75			Mann-Whitney U Statistic= 193,500
	20190731_1-3-4	1	0	---	51
	20190731_1-3-4	1	0	---	51.8833			T = 469,500 n(small)= 23 n(big)= 34 (P = 0,001)
	20190731_1-2-3	1	0	---	72.45
	20190731_1-2-3	1	0	---	47.8667			The difference in the median values between the two groups is greater than would be expected by chance; there is a statistically significant difference (P = 0,001)
	20190731_1-2-3	1	0	---	49.15
	20190731_1-2-3	1	0	---	41.2333
	20190730_1-2-3	3	0	---	129.5
	20190730_1-2-3	3	0	---	90.5
	20190730_1-2-3	3	0	---	69.15
	20190730_1-2-3	3	0	---	79.25
	20190730_1-2-3	3	0	---	72.5
	20190730_1-2-3	3	0	---	37.2833
	20190730_1-2-3	3	0	---	136.667
	20190730_1-3-4	3	0	---	51
	20190730_1-3-4	3	0	---	64.6
	20190730_1-3-4	3	0	---	46.1667
	20190730_1-3-4	3	0	---	87.5
	20190731_1-3-4	3	0	---	93.3333
	20190731_1-3-4	3	0	---	73.25
	20190731_1-3-4	3	0	---	64.3167
	20190731_1-3-4	3	0
	20190731_1-3-4	3	0	---	51.2833
	20190731_1-3-4	3	0	---	147.5
	20190731_1-3-4	3	0	---	166.967
	20190731_1-2-3	3	0	---	47.1333
	20190731_1-2-3	3	0	---	44.5667
	20190731_1-2-3	3	0	---	87.8167
	20190731_1-2-3	3	0	---	74.1667
	20190731_1-2-3	3	0	---	35.6667
	20190731_1-2-3	3	0	---	153.817
	20190731_1-2-3	3	0	---	45.0333
	20190829 30C 2-3-4	3	0	---	122.817
	20190829 30C 2-3-4	3	0	---	47.9
	20190829 30C 2-3-4	3	0	---	125.5
	20190829 30C 2-3-4	3	0	---	90.7333
	20190829_4-3-2-_30C	4	0
	20190829_4-3-2-_30C	5	0	---	53.9167
	20190829_4-3-2-_30C	3	0	---	53.6
	20190829_4-3-2-_30C	3	0	---	76
	20190829_4-3-2-_30C	3	0	---	60.4167
	20190829_4-3-2-_30C	3	0
	20190829_4-3-2-_30C	3	0
	20190829_4-3-2-_30C	3	0	---	63
	20190829_4-3-2-_30C	3	0	---	53.0833

## Sheet: S8-B
		genotypes					N
		1	tub-GAL80[ts] dilp8(+/-) tub-GAL4				23
		3	tub-GAL80[ts] dilp8(-/-) tub-GAL4 UAS-dilp8				27
			time from GSB to tanning (min) removing animals with double GSB and values >100min
		genotype	1st GSB	2nd GSB	tanning			t-test	lunes, mayo 25, 2020, 19:05:32
	20190730_1-2-3	1	0	---	47
	20190730_1-2-3	1	0	---	57.7167			Data source: Data 1 in time to tanning
	20190730_1-2-3	1	0	---	49.1667
	20190730_1-2-3	1	0	---	58.6667			Normality Test (Shapiro-Wilk)	Passed	(P = 0,487)
	20190730_1-2-3	1	0	---	66.5833
	20190730_1-2-3	1	0	---	56.2833			Equal Variance Test:	Failed	(P < 0,050)
	20190730_1-3-4	1	0	---	40.3333
	20190730_1-3-4	1	0	---	56.3333
	20190730_1-3-4	1	0	---	46.1			Test execution ended by user request, Rank Sum Test begun
	20190730_1-3-4	1	0	---	53.1333
	20190730_1-3-4	1	0	---	54.4333			Mann-Whitney Rank Sum Test	lunes, mayo 25, 2020, 19:05:32
	20190730_1-3-4	1	0	---	56.7833
	20190731_1-3-4	1	0	---	50.1667			Data source: Data 1 in time to tanning
	20190731_1-3-4	1	0	---	33.2833
	20190731_1-3-4	1	0	---	56.75			Group	N	Missing	Median	0.25	0.75
	20190731_1-3-4	1	0	---	53.5167			control	23	0	51883	47000	56750
	20190731_1-3-4	1	0	---	29.75			[ts] tub>dilp8 -/- (sin extre	27	0	63000	47900	76000
	20190731_1-3-4	1	0	---	51
	20190731_1-3-4	1	0	---	51.8833			Mann-Whitney U Statistic= 193,500
	20190731_1-2-3	1	0	---	72.45
	20190731_1-2-3	1	0	---	47.8667			T = 469,500 n(small)= 23 n(big)= 27 (P = 0,023)
	20190731_1-2-3	1	0	---	49.15
	20190731_1-2-3	1	0	---	41.2333			The difference in the median values between the two groups is greater than would be expected by chance; there is a statistically significant difference (P = 0,023)
	20190730_1-2-3	3	0	---
	20190730_1-2-3	3	0	---	90.5
	20190730_1-2-3	3	0	---	69.15
	20190730_1-2-3	3	0	---	79.25
	20190730_1-2-3	3	0	---	72.5
	20190730_1-2-3	3	0	---	37.2833
	20190730_1-2-3	3	0	---
	20190730_1-3-4	3	0	---	51
	20190730_1-3-4	3	0	---	64.6
	20190730_1-3-4	3	0	---	46.1667
	20190730_1-3-4	3	0	---	87.5
	20190731_1-3-4	3	0	---	93.3333
	20190731_1-3-4	3	0	---	73.25
	20190731_1-3-4	3	0	---	64.3167
	20190731_1-3-4	3	0
	20190731_1-3-4	3	0	---	51.2833
	20190731_1-3-4	3	0	---
	20190731_1-3-4	3	0	---
	20190731_1-2-3	3	0	---	47.1333
	20190731_1-2-3	3	0	---	44.5667
	20190731_1-2-3	3	0	---	87.8167
	20190731_1-2-3	3	0	---	74.1667
	20190731_1-2-3	3	0	---	35.6667
	20190731_1-2-3	3	0	---
	20190731_1-2-3	3	0	---	45.0333
	20190829 30C 2-3-4	3	0	---
	20190829 30C 2-3-4	3	0	---	47.9
	20190829 30C 2-3-4	3	0	---
	20190829 30C 2-3-4	3	0	---	90.7333
	20190829_4-3-2-_30C	4	0
	20190829_4-3-2-_30C	5	0	---	53.9167
	20190829_4-3-2-_30C	3	0	---	53.6
	20190829_4-3-2-_30C	3	0	---	76
	20190829_4-3-2-_30C	3	0	---	60.4167
	20190829_4-3-2-_30C	3	0
	20190829_4-3-2-_30C	3	0
	20190829_4-3-2-_30C	3	0	---	63
	20190829_4-3-2-_30C	3	0	---	53.0833

## Sheet: S8-FG
	Number of preGSB contractions and Average period of preGSB contraction in dilp8 (+/-) and dilp8 (-/-)
	effect of mDOPA
				N contractions	average duration (s)	average period (s)		One Way Analysis of Variance	martes, agosto 18, 2020, 04:27:19 p.m.
		dilp8 (+/-) DOPA	3-20200603-M30/M10-L1 -mDOPA	10	7.7	39.7778										One Way Analysis of Variance	martes, agosto 18, 2020, 04:30:31 p.m.
			3-20200603-M30/M10-L2-mDOPA	8	7.375	38.2857		Data source: Data 1 in Notebook1
			3-20200603-M30/M10-L3-mDOPA	7	8.14286	42.6667										Data source: Data 1 in Notebook1
			3-20200603-M30/M10-L4-mDOPA	7	11.4286	43.3333		Normality Test (Shapiro-Wilk)	Passed	(P = 0,137)
			3-20200603-M30/M10-L5-mDOPA	11	8	43.6										Normality Test (Shapiro-Wilk)	Failed	(P < 0,050)
			3-20200603-M30/M10-L6-mDOPA	9	8.66667	39.375		Equal Variance Test:	Failed	(P < 0,050)
			L5-5-20200603-M10-M30-mDOPA	10	6	32.6667
			L6-5-20200603-M10-M30-mDOPA	9	13	41.625										Test execution ended by user request, ANOVA on Ranks begun
				N-->	8			Test execution ended by user request, ANOVA on Ranks begun
																Kruskal-Wallis One Way Analysis of Variance on Ranks	martes, agosto 18, 2020, 04:30:31 p.m.
				N contractions	average duration (s)	average period (s)		Kruskal-Wallis One Way Analysis of Variance on Ranks
		dilp8 (-/-) CTL	L1-8-20200604-M30M3-CTL	8	7.5	321.429										Data source: Data 1 in Notebook1
			L2-8-20200604-M30M3-CTL	4	6	426		Data source: Data 1 in Notebook1
			3L1-8-20200604-M30M3-CTL	9	7	270.125										Group	N	Missing	Median	0.25	0.75
			4L1-8-20200604-M30M3-CTL	5	6.4	305		Group	N	Missing	Median	0.25	0.75			9-periodo HET-DOPA	8	0	40701	38558	43167
			5L1-8-20200604-M30M3-CTL	10	7.3	197.222		1-N contr dilp8 HET DOPA	8	0	9000	7250	10000			10-periodo dilp8 HOM CTL	6	0	287563	189121	347571
			6L1-8-20200604-M30M3-CTL	12	8.33333	164.818		2-N contr dilp8 HOM CTL	6	0	8500	4750	10500			11-periodo dilp8 HOM DOPA	19	0	102700	88200	125800
				N-->	6			3-N contr dilp8 HOM DOPA	19	0	25000	18000	29000
																H = 25,002 with 2 degrees of freedom. (P = <0,001)
				N contractions	average duration (s)	average period (s)		H = 23,576 with 2 degrees of freedom. (P = <0,001)
		dilp8 (-/-) DOPA	20200602-2-L1-GCaMP-M30M3-mDOPA	21	7.38095	107.2										The differences in the median values among the treatment groups are greater than would be expected by chance; there is a statistically significant difference (P = <0,001)
			20200602-2-L2-GCaMP-M30M3-mDOPA	23	5.6087	119.5		The differences in the median values among the treatment groups are greater than would be expected by chance; there is a statistically significant difference (P = <0,001)
			20200602-2-L3-GCaMP-M30M3-mDOPA	18	7.77778	97.0588										To isolate the group or groups that differ from the others use a multiple comparison procedure.
			20200602-2-L4-GCaMP-M30M3-mDOPA	17	6.47059	163.813		To isolate the group or groups that differ from the others use a multiple comparison procedure.
			20200602-2-L5-GCaMP-M30M3-mDOPA	38	7.36842	78.6486
			20200602-2-L6-GCaMP-M30M3-mDOPA	29	6.96552	90.7857										All Pairwise Multiple Comparison Procedures (Dunn's Method) :
			L2-4-20200603-M30M3-mDOPA	32	4.6875	102		All Pairwise Multiple Comparison Procedures (Dunn's Method) :
			L3-4-20200603-M30M3-mDOPA	29	5.48276	88.1786										Comparison	Diff of Ranks	Q	P<0,05
			L5-4-20200603-M30M3-mDOPA	20	6.05	104.368		Comparison	Diff of Ranks	Q	P<0,05					10-periodo di vs 9-periodo HET	25833	4947	Yes
			L6-4-20200603-M30M3-mDOPA	18	6.77778	125.824		3-N contr dil vs 2-N contr dil	17083	3773	Yes					10-periodo di vs 11-periodo di	12281	2712	Yes
			L1-9-20200604-M30M3-mDOPA	19	5.15789	102.667		3-N contr dil vs 1-N contr dil	16063	3941	Yes					11-periodo di vs 9-periodo HET	13553	3326	Yes
			L2-9-20200604-M30M3-mDOPA	42	3.80952	76.1463		1-N contr dil vs 2-N contr dil	1021	0,195	No
			L3-9-20200604-M30M3-mDOPA	17	4.17647	109.25
			L4-9-20200604-M30M3-mDOPA	29	5.41379	60.75										Note: The multiple comparisons on ranks do not include an adjustment for ties.
			L5-9-20200604-M30M3-mDOPA	25	3.92	97.0417		Note: The multiple comparisons on ranks do not include an adjustment for ties.
			L1-5-20200603-M30M3-mDOPA	35	5.68571	160.794
			L2-5-20200603-M30M3-mDOPA	27	5.77778	144.269
			L3-5-20200603-M30M3-mDOPA	15	6.6	169.286
			L41-5-20200603-M30M3-mDOPA	25	6.8	86.4167
				N-->	19
