# Supplementary material for: The steroid-hormone ecdysone coordinates parallel pupariation neuromotor and morphogenetic subprograms via epidermis-to-neuron Dilp8-Lgr3 signal induction
Source: Nat Commun. 2021 Jun 7;12:3328. doi: 10.1038/s41467-021-23218-5 (PMC8184853; doi:10.1038/s41467-021-23218-5)
Supplement: Supplementary file 14 — Source Data [file 41467_2021_23218_MOESM14_ESM.zip › Fig 9S.xlsx]

## Sheet: S9-D
	Aspect Ratio
N-->	54	96	64		77	93	52
	Lgr3-IR/+	R18A01>	R18A01>Lgr3-IR		LexAop2-GAL4 Lgr3-IR	R18A01>>	R18A01>>GAL4>Lgr3-IR
	3.08	3.01	3.74		2.9	2.96	3.45			One Way Analysis of Variance	domingo, marzo 15, 2020, 16:57:09
	2.92	3	3.4		2.95	3.05	3.65
	2.81	2.92	4.1		2.86	2.93	3.36			Data source: Data 1 in 18A01 LexA
	2.91	3.11	3.63		3.02	2.75	3.59
	2.79	3.17	3.4		2.86	2.73	3.32			Normality Test (Shapiro-Wilk)	Failed	(P < 0,050)
	2.97	3.31	3.47		2.96	2.91	3.21
	2.89	2.97	3.26		2.97	3.01	3.55
	2.93	2.83	3.18		2.93	2.94	3.24			Test execution ended by user request, ANOVA on Ranks begun
	2.73	3	3.26		2.82	2.88	3.47
	2.93	3.09	3.69		2.81	3	3.05			Kruskal-Wallis One Way Analysis of Variance on Ranks	domingo, marzo 15, 2020, 16:57:09
	2.93	3.29	3.45		2.97	2.88	3.34
	2.74	3.15	3.15		2.88	3.06	3.01			Data source: Data 1 in 18A01 LexA
	2.8	3.25	3.2		2.91	3.05	2.83
	2.9	3	3.4		2.93	2.98	3.71			Group	N	Missing	Median	0.25	0.75
	2.85	3.04	3.53		3.06	2.81	3.44			1-Lgr3-IR/+	54	0	2885	2804	2972
	2.76	3.1	3.58		2.93	3.01	3.17			2-R18A01>	96	0	2945	2854	3068
	2.89	2.9	3.46		2.95	2.99	2.86			3-R18A01>Lgr3-IR	64	0	3332	3185	3498
	2.71	3.08	3.08		3.08	2.95	3.53			4-LexAop2-GAL4; Lgr3-IR	77	0	2936	2885	2993
	2.85	2.99	2.97		2.92	2.91	3.16			5-R18A01>>	93	0	2938	2874	3009
	2.99	2.93	3.18		2.99	2.99	3.3			6-R18A01>>GAL4>Lgr3-IR	52	0	3305	3092	3431
	3.11	3.05	3.5		2.92	2.96	3.3
	2.86	2.92	3.06		3.06	3.08	3.4			H = 200,249 with 5 degrees of freedom. (P = <0,001)
	2.64	2.99	3.29		2.9	2.86	3.31
	2.98	3.24	3.54		3.02	3.1	2.77			The differences in the median values among the treatment groups are greater than would be expected by chance; there is a statistically significant difference (P = <0,001)
	2.88	2.92	3.21		2.99	3.02	2.81
	2.99	2.85	3.19		2.93	2.88	3.07			To isolate the group or groups that differ from the others use a multiple comparison procedure.
	2.85	2.95	3.31		2.9	2.9	3.46
	2.72	2.74	3.4		2.66	2.92	3.32
	2.8	2.78	3.39		2.94	2.98	3.31			All Pairwise Multiple Comparison Procedures (Dunn's Method) :
	2.9	2.82	3.32		3.02	3.08	3.06
	2.81	2.83	3.51		2.93	2.85	3.25			Comparison	Diff of Ranks	Q	P<0,05
	2.94	3.06	3.15		3.01	2.99	3.2			3-R18A01>Lgr3 vs 1-Lgr3-IR/+	247712	10639	Yes
	3.13	2.79	3.39		2.98	3.08	3.69			3-R18A01>Lgr3-IR vs 5-R18A01>>	203559	9947	Yes
	2.81	2.65	3.05		2.85	3.04	2.92			3-R18A01>Lgr3 vs 4-LexAop2-GAL	199513	9361	Yes
	2.85	2.78	3.39		2.96	3.05	3.2			3-R18A01>Lgr3-IR vs 2-R18A01>	187260	9209	Yes
	3.04	3.08	3.39		3.09	3.02	3.39			3-R18A01>Lgr3 vs 6-R18A01>>GAL	38483	1636	No
	3.02	3.14	3.17		3.07	2.81	3.35			6-R18A01>>GAL vs 1-Lgr3-IR/+	209229	8546	Yes
	2.67	2.91	3.17		3.05	2.89	3.23			6-R18A01>>GAL vs 5-R18A01>>	165076	7566	Yes
	2.89	2.74	3.05		2.87	2.84	3.68			6-R18A01>>GAL vs 4-LexAop2-GAL	161030	7120	Yes
	2.75	2.84	3.25		2.79	2.77	3.19			6-R18A01>>GAL vs 2-R18A01>	148777	6857	Yes
	2.82	3.07	3.23		2.83	2.82	3.07			2-R18A01> vs 1-Lgr3-IR/+	60451	2820	No
	2.76	3.07	3.58		2.94	3.09	3.41			2-R18A01> vs 5-R18A01>>	16299	0,889	Do Not Test
	2.99	2.87	2.97		2.89	2.96	3.34			2-R18A01> vs 4-LexAop2-GAL	12253	0,636	Do Not Test
	3.07	2.88	3.28		2.82	3.01	3.15			4-LexAop2-GAL vs 1-Lgr3-IR/+	48198	2155	Do Not Test
	2.87	3.08	3.54		2.97	2.87	3.42			4-LexAop2-GAL vs 5-R18A01>>	4046	0,208	Do Not Test
	2.93	2.91	3.18		2.85	2.86	3.44			5-R18A01>> vs 1-Lgr3-IR/+	44152	2048	Do Not Test
	3	2.95	3.37		2.97	2.97	3.01
	2.54	2.85	3.15		2.88	2.91	3.37
	3.06	2.77	3.28		3.16	2.82	2.85			Note: The multiple comparisons on ranks do not include an adjustment for ties.
	3.14	2.8	3.11		2.89	3	3.06
	2.84	3.28	3.14		2.98	3.09	3.52
	2.83	3.01	3.63		2.93	2.86	3.27
	2.88	3.03	3.72		3.07	2.98
	2.94	2.84	3.79		2.9	3.01
		3.12	3.5		2.93	2.8
		2.8	3.64		2.92	2.9
		3.1	3.24		2.85	2.93
		2.76	3.5		2.99	2.89
		3.16	3.27		2.87	2.94
		2.87	3.27		2.85	2.82
		3.14	3.35		2.94	2.88
		2.92	3.19		2.81	2.94
		2.7	3.47		3.03	2.99
		2.59	3.6		2.98	3.1
		3.07			3.02	2.83
		2.9			3.02	2.9
		3.18			3.03	2.94
		3			3.01	2.93
		2.92			3.2	2.91
		2.93			2.94	2.99
		2.89			2.92	2.77
		3.13			2.9	3.01
		2.94			2.88	2.91
		3			2.96	2.87
		2.84			2.88	2.99
		2.78			2.94	2.91
		2.99			2.98	3.11
		3.03				2.81
		2.94				3.04
		3.09				2.94
		2.94				2.94
		2.72				3.06
		2.9				3.04
		2.95				2.9
		2.87				2.81
		2.93				2.86
		2.72				2.78
		2.68				2.93
		2.93				2.96
		2.94				3.01
		3.05				2.9
		2.84				2.94
		2.96				2.83
		3.09
		3.07
		2.99
